# Supplementary material for: 5-Methyl-2-phenyl-2H-pyrazol-3-ol
Source: Acta Crystallogr Sect E Struct Rep Online. 2008 Sep 13;64(Pt 10):o1924. doi: 10.1107/S1600536808028559 (PMC2959372; doi:10.1107/S1600536808028559)
Supplement: Supplementary file 2 [file e-64-o1924-Isup2.hkl]

# 
# h,k,l, Fc-squared, Fo-squared, sigma(Fo-squared) and status flag 
# 
data_I 
_shelx_title ' p21c in P2(1)/c' 
_shelx_refln_list_code          4 
_shelx_F_calc_maximum      215.92 
_exptl_crystal_F_000       736.00 
_reflns_d_resolution_high  0.7829 
 
loop_ 
 _symmetry_equiv_pos_as_xyz 
 'x, y, z' 
 '-x, y+1/2, -z+1/2' 
 '-x, -y, -z' 
 'x, -y-1/2, z-1/2' 
 
_cell_length_a    10.3360 
_cell_length_b    11.1540 
_cell_length_c    15.8630 
_cell_angle_alpha  90.000 
_cell_angle_beta   95.157 
_cell_angle_gamma  90.000 
 
_shelx_F_squared_multiplier     1.000 
 
loop_ 
 _refln_index_h 
 _refln_index_k 
 _refln_index_l 
 _refln_F_squared_calc 
 _refln_F_squared_meas 
 _refln_F_squared_sigma 
 _refln_observed_status 
   2   0   0     4047.84     4082.52     53.43 o 
   3   0   0     1767.87     1775.64     17.39 o 
   4   0   0        0.01        1.35      0.57 o 
   5   0   0       29.68       30.19      1.60 o 
   6   0   0      163.79      136.49      3.46 o 
   7   0   0     1075.88     1113.79     13.71 o 
   8   0   0       48.28       52.36      4.41 o 
   9   0   0      113.03      127.32      6.93 o 
  10   0   0      102.40      108.17      6.86 o 
  11   0   0        1.50       -0.47      2.24 o 
  12   0   0       27.66       14.91      3.94 o 
   1   1   0      519.30      476.92      5.34 o 
   2   1   0       91.33       89.76      1.36 o 
   3   1   0        0.20       -0.13      0.38 o 
   4   1   0      164.10      172.06      2.31 o 
   5   1   0      226.73      237.58      3.07 o 
   6   1   0      209.39      238.64      3.31 o 
   7   1   0       38.09       40.97      1.98 o 
   8   1   0       62.99       69.08      4.80 o 
   9   1   0       38.61       41.59      3.03 o 
  10   1   0        2.50        2.63      3.72 o 
  11   1   0       21.47       23.04      3.01 o 
  12   1   0       26.43       22.74      3.05 o 
   0   2   0     4874.04     4388.09     57.59 o 
   1   2   0     6667.55     6663.59     48.72 o 
   2   2   0      162.44      126.35      1.82 o 
   3   2   0      347.88      355.62      3.77 o 
   4   2   0      300.05      305.17      3.69 o 
   5   2   0       22.06       24.65      0.89 o 
   6   2   0      313.47      276.43      3.88 o 
   7   2   0       60.57       62.90      3.32 o 
   8   2   0       54.85       61.34      2.60 o 
   9   2   0        8.10        4.98      1.72 o 
  10   2   0      117.15      110.83      4.99 o 
  11   2   0       14.34       13.41      2.59 o 
  12   2   0        8.11       13.66      2.71 o 
  13   2   0        1.68        4.55      2.53 o 
   1   3   0      447.43      457.36      4.99 o 
   2   3   0      160.96      154.52      2.55 o 
   3   3   0     1760.63     1758.01     14.18 o 
   4   3   0      967.95      955.91      8.35 o 
   5   3   0     1243.55     1248.77     11.30 o 
   6   3   0       21.28       22.59      1.51 o 
   7   3   0       54.70       52.87      2.38 o 
   8   3   0      385.56      395.90      6.76 o 
   9   3   0        0.86       -0.55      1.11 o 
  10   3   0       26.37       33.46      3.19 o 
  11   3   0        4.91        4.87      2.02 o 
  12   3   0       21.51       25.29      3.29 o 
   0   4   0        1.12        0.65      0.76 o 
   1   4   0      254.07      278.38      4.78 o 
   2   4   0     1945.04     2088.22     15.11 o 
   3   4   0      566.11      562.17      5.69 o 
   4   4   0      549.17      491.61      5.43 o 
   5   4   0       21.36       26.99      1.34 o 
   6   4   0      193.37      216.42      3.76 o 
   7   4   0       83.26       88.35      3.24 o 
   8   4   0       59.02       58.81      2.76 o 
   9   4   0      228.10      231.25      9.11 o 
  10   4   0        0.69        2.09      1.30 o 
  11   4   0        5.91       11.03      2.35 o 
  12   4   0       20.94       25.81      8.59 o 
   1   5   0      568.68      580.76      8.28 o 
   2   5   0      403.67      392.99      5.30 o 
   3   5   0      337.84      383.47      4.52 o 
   4   5   0      172.32      160.74      2.97 o 
   5   5   0      139.90      145.68      3.51 o 
   6   5   0        5.47        5.03      0.94 o 
   7   5   0        5.61        7.91      1.14 o 
   8   5   0       42.07       46.04      2.19 o 
   9   5   0       28.84       27.81      2.36 o 
  10   5   0       37.06       30.89      2.58 o 
  11   5   0       20.57       24.39      3.17 o 
  12   5   0        0.70       -1.19      2.49 o 
   0   6   0       46.70       47.42      3.18 o 
   1   6   0       77.09       93.46      4.21 o 
   2   6   0      251.37      276.54      4.60 o 
   3   6   0      221.03      244.26      3.82 o 
   4   6   0       35.36       42.49      1.49 o 
   5   6   0       42.41       47.89      1.68 o 
   6   6   0       79.46       90.93      3.90 o 
   7   6   0       22.73       20.59      2.20 o 
   8   6   0      106.83      101.83      4.81 o 
   9   6   0       19.91       19.93      1.83 o 
  10   6   0       60.16       58.21      5.51 o 
  11   6   0        4.00        3.13      1.64 o 
   1   7   0      413.86      423.35     12.93 o 
   2   7   0       93.18       96.36      2.45 o 
   3   7   0        0.05       -0.74      0.53 o 
   4   7   0       14.38       18.24      1.32 o 
   5   7   0      288.41      299.14      4.30 o 
   6   7   0       94.82      100.09      2.58 o 
   7   7   0      212.77      215.35      4.40 o 
   8   7   0       45.23       52.90      3.03 o 
   9   7   0       75.77       83.76      3.81 o 
  10   7   0        5.33        6.50      2.98 o 
  11   7   0        0.49       -0.49      1.88 o 
   0   8   0       70.52       78.95      4.80 o 
   1   8   0        7.31        7.33      1.41 o 
   2   8   0      645.76      655.09      8.43 o 
   3   8   0        0.89        1.02      0.68 o 
   4   8   0       75.52       80.67      2.54 o 
   5   8   0      732.13      710.26      8.41 o 
   6   8   0      194.31      199.75      3.76 o 
   7   8   0        1.66        2.16      1.04 o 
   8   8   0       88.36       89.33      4.93 o 
   9   8   0        0.01       -1.42      1.43 o 
  10   8   0       13.48       14.13      2.90 o 
   1   9   0       40.64       39.86      2.17 o 
   2   9   0       64.83       67.47      2.35 o 
   3   9   0       34.13       33.76      2.15 o 
   4   9   0       87.76       96.60      2.97 o 
   5   9   0      128.30      116.99      3.95 o 
   6   9   0       18.76       17.36      2.68 o 
   7   9   0      108.84      109.28      5.40 o 
   8   9   0        9.35       10.69      2.43 o 
   9   9   0        7.04        5.96      2.45 o 
  10   9   0        3.34        8.74      3.61 o 
   0  10   0       12.93       12.80      1.85 o 
   1  10   0        0.24       -0.72      1.24 o 
   2  10   0       28.95       26.97      1.83 o 
   3  10   0       26.23       25.81      1.82 o 
   4  10   0       36.49       26.32      2.96 o 
   5  10   0       74.77       74.48     11.20 o 
   6  10   0        5.56        5.98      1.94 o 
   7  10   0       12.63       10.82      2.55 o 
   8  10   0       14.01       16.14      4.32 o 
   9  10   0       18.64       18.18      4.03 o 
   1  11   0       84.44       73.55      2.51 o 
   2  11   0        4.78        6.33      1.94 o 
   3  11   0      135.91      144.21      5.86 o 
   4  11   0        2.49       -1.18      1.57 o 
   5  11   0       13.10       16.86      2.83 o 
   6  11   0        0.40        0.49      1.72 o 
   7  11   0        2.67        0.47      3.85 o 
   8  11   0        2.93        3.73      2.10 o 
   0  12   0        0.47       -0.94      1.95 o 
   1  12   0        0.56        0.61      1.52 o 
   2  12   0       88.67       87.07      6.86 o 
   3  12   0      144.58      156.82      7.66 o 
   4  12   0      132.39      132.12      6.15 o 
   5  12   0        9.73       16.30      3.92 o 
   6  12   0       21.13       26.11      3.59 o 
   7  12   0        0.41       -0.05      2.51 o 
   1  13   0        6.53        5.60      3.03 o 
   2  13   0       49.87       60.09      6.39 o 
   3  13   0        3.43        4.37      3.03 o 
   4  13   0        3.21        6.68      3.61 o 
   5  13   0        2.21        2.02      2.96 o 
   1  14   0        0.01       -0.22      2.56 o 
   2  14   0        4.81        8.27      3.65 o 
 -12   1   1       44.20       45.32      4.03 o 
 -11   1   1       63.09       63.82      4.13 o 
 -10   1   1        0.40       -0.32      1.35 o 
  -9   1   1      365.52      355.33      8.37 o 
  -8   1   1      109.48      116.81      4.42 o 
  -7   1   1       26.32       32.41      1.79 o 
  -6   1   1      415.35      420.85      4.63 o 
  -5   1   1      146.94      153.66      2.33 o 
  -4   1   1      644.11      557.50      8.27 o 
  -3   1   1      548.67      579.09      5.14 o 
  -2   1   1      325.41      313.21      3.53 o 
  -1   1   1     2749.36     2657.12     25.13 o 
   0   1   1      794.58      739.61     15.55 o 
   1   1   1      257.67      281.87      5.33 o 
   2   1   1      967.71      997.53     12.78 o 
   3   1   1        4.47        3.37      0.75 o 
   4   1   1      161.83      155.10      2.23 o 
   5   1   1      909.12      913.22      7.76 o 
   6   1   1      130.52      139.09      3.03 o 
   7   1   1       20.62       23.77      1.28 o 
   8   1   1        7.42        8.25      1.53 o 
   9   1   1       15.16        7.86      1.80 o 
  10   1   1       64.58       64.19      3.87 o 
  11   1   1        6.36        4.27      1.76 o 
  12   1   1       38.28       40.12      3.83 o 
  13   1   1        0.94        4.30      2.67 o 
 -12   2   1        0.07        2.70      1.80 o 
 -11   2   1       33.79       42.42      3.73 o 
 -10   2   1       13.08       10.94      2.64 o 
  -9   2   1      307.70      303.66     18.09 o 
  -8   2   1       37.93       36.30      2.16 o 
  -7   2   1        3.11        2.85      0.93 o 
  -6   2   1      171.09      156.73      2.97 o 
  -5   2   1        2.37        0.35      0.69 o 
  -4   2   1     1564.60     1559.98     12.01 o 
  -3   2   1      298.85      298.14      3.93 o 
  -2   2   1     1789.09     1669.97     15.39 o 
  -1   2   1     1922.10     1919.29     13.23 o 
   0   2   1      304.87      280.80      6.43 o 
   1   2   1    10821.73    10904.86    114.55 o 
   2   2   1     1135.85     1087.67      9.51 o 
   3   2   1      447.38      436.49      9.43 o 
   4   2   1       17.01       13.18      0.66 o 
   5   2   1        1.93        2.01      0.73 o 
   6   2   1        3.78        3.84      0.66 o 
   7   2   1       54.72       53.12      2.29 o 
   8   2   1       11.54       11.21      1.46 o 
   9   2   1        8.52        8.66      1.43 o 
  10   2   1       15.99       20.45      2.67 o 
  11   2   1       19.32       24.31      4.42 o 
  12   2   1        1.12        1.76      2.15 o 
 -12   3   1       25.53       27.95      4.95 o 
 -11   3   1       31.57       32.98     10.26 o 
 -10   3   1      117.17      111.35      6.21 o 
  -9   3   1       19.62       18.95      1.95 o 
  -8   3   1        9.95       14.58      2.23 o 
  -7   3   1      169.87      178.43      3.76 o 
  -6   3   1       14.62       14.74      1.17 o 
  -5   3   1       46.78       52.29      1.69 o 
  -4   3   1      148.93      182.52      3.05 o 
  -3   3   1        1.40       41.00     29.52 o 
  -2   3   1       43.20       49.88      1.30 o 
  -1   3   1     1010.27      976.90     17.24 o 
   0   3   1     3643.05     3528.63     27.04 o 
   1   3   1      120.60      120.68      1.80 o 
   2   3   1      616.88      641.73      4.92 o 
   3   3   1      854.89      874.47      6.44 o 
   4   3   1      101.33      107.45      1.75 o 
   5   3   1        4.38        4.74      0.60 o 
   6   3   1       85.70       77.59      2.62 o 
   7   3   1      131.37      132.74      3.59 o 
   8   3   1      141.29      148.61      4.09 o 
   9   3   1        1.23        1.46      1.16 o 
  10   3   1        2.31        3.10      1.66 o 
  11   3   1        0.38        2.61      2.37 o 
  12   3   1        5.15        7.88      5.67 o 
 -12   4   1       15.10       22.10      3.15 o 
 -11   4   1        0.16        0.94      1.72 o 
 -10   4   1        0.80        0.22      1.56 o 
  -9   4   1      337.39      343.36      8.30 o 
  -8   4   1       70.37       65.65      2.41 o 
  -7   4   1      123.97      137.35      3.20 o 
  -6   4   1      247.81      245.96      4.08 o 
  -5   4   1      274.06      256.83      3.91 o 
  -4   4   1      126.05      128.92      2.91 o 
  -3   4   1       33.70       24.23      1.29 o 
  -2   4   1     1871.75     1848.67     13.78 o 
  -1   4   1     1800.34     1779.84     40.18 o 
   0   4   1      286.70      273.63      4.73 o 
   1   4   1     2989.16     3053.28     25.44 o 
   2   4   1        0.02       -0.03      0.24 o 
   3   4   1       52.61       56.90      1.53 o 
   4   4   1       22.29       19.58      1.00 o 
   5   4   1        8.59       10.26      0.73 o 
   6   4   1      187.65      176.41      4.32 o 
   7   4   1      612.29      612.28      8.60 o 
   8   4   1      238.90      246.91      6.29 o 
   9   4   1       28.58       30.23      2.94 o 
  10   4   1        0.09       -0.37      1.73 o 
  11   4   1       13.98       16.65      2.77 o 
  12   4   1        6.84        4.70      2.00 o 
 -12   5   1        0.01        3.57      2.60 o 
 -11   5   1        1.25        1.49      4.12 o 
 -10   5   1       21.09       21.60      3.46 o 
  -9   5   1       15.08       15.15      1.76 o 
  -8   5   1        2.36        3.06      1.12 o 
  -7   5   1       13.61       15.51      2.28 o 
  -6   5   1      262.96      264.89      4.41 o 
  -5   5   1      155.85      160.31      3.18 o 
  -4   5   1      201.79      206.23      3.53 o 
  -3   5   1      224.54      222.50      3.69 o 
  -2   5   1       29.11       19.80      1.76 o 
  -1   5   1     1557.04     1520.94     24.01 o 
   0   5   1      128.03      127.46      3.37 o 
   1   5   1       43.98       51.38      1.74 o 
   2   5   1       49.72       45.41      1.42 o 
   3   5   1       66.17       72.43      1.76 o 
   4   5   1      108.27      137.78      2.70 o 
   5   5   1      115.07      106.32      2.53 o 
   6   5   1      221.45      221.10      5.92 o 
   7   5   1       57.52       57.68      2.23 o 
   8   5   1      104.65      102.85      6.64 o 
   9   5   1       70.96       74.44      4.20 o 
  10   5   1        3.06        1.96      1.76 o 
  11   5   1        4.95        8.40      2.25 o 
 -11   6   1       65.75       79.04      4.89 o 
 -10   6   1        0.28        0.66      1.40 o 
  -9   6   1        3.84        3.56      1.21 o 
  -8   6   1       91.31       84.35      2.91 o 
  -7   6   1       36.41       37.28      1.99 o 
  -6   6   1        0.00        0.52      0.78 o 
  -5   6   1      786.46      790.21      7.50 o 
  -4   6   1      224.45      226.23      3.43 o 
  -3   6   1        4.29        2.19      1.17 o 
  -2   6   1      379.22      429.77      6.09 o 
  -1   6   1       99.49      105.05      3.28 o 
   0   6   1       24.12       25.70      1.42 o 
   1   6   1     1106.15     1174.02     12.59 o 
   2   6   1      743.19      741.55      7.78 o 
   3   6   1       44.13       48.27      1.65 o 
   4   6   1      169.31      181.05      2.92 o 
   5   6   1        8.63       14.25      1.22 o 
   6   6   1      360.59      354.42      5.24 o 
   7   6   1        2.68        0.82      0.81 o 
   8   6   1        0.24       -0.13      1.14 o 
   9   6   1       15.51       16.80      2.10 o 
  10   6   1        7.41       10.73      4.06 o 
  11   6   1        2.71        1.88      1.83 o 
 -11   7   1        1.73        4.13      2.08 o 
 -10   7   1       36.33       42.40      3.19 o 
  -9   7   1        0.51        0.15      1.52 o 
  -8   7   1       19.81       17.43      1.70 o 
  -7   7   1       15.15       14.74      1.36 o 
  -6   7   1       78.11       74.32      2.30 o 
  -5   7   1        1.71        0.33      0.70 o 
  -4   7   1       46.51       48.45      1.94 o 
  -3   7   1        1.95        2.28      0.78 o 
  -2   7   1        2.00        1.59      0.72 o 
  -1   7   1       18.87       11.55      1.73 o 
   0   7   1      148.25      147.46      3.49 o 
   1   7   1       32.63       40.04      1.90 o 
   2   7   1       29.63       35.43      1.56 o 
   3   7   1      319.94      330.16      4.73 o 
   4   7   1      448.84      433.53      5.70 o 
   5   7   1       40.97       50.92      1.78 o 
   6   7   1        0.01        0.58      0.74 o 
   7   7   1      197.71      200.86      6.80 o 
   8   7   1       14.69       19.24      2.19 o 
   9   7   1       51.41       48.68      3.99 o 
  10   7   1       93.66       99.31      5.40 o 
  11   7   1       24.48       23.11      4.80 o 
 -10   8   1        2.71       -2.07      1.72 o 
  -9   8   1       12.00       10.31      2.00 o 
  -8   8   1       13.91       11.30      1.63 o 
  -7   8   1       27.50       31.93      1.83 o 
  -6   8   1       55.89       48.68      2.05 o 
  -5   8   1       77.22       75.86      2.63 o 
  -4   8   1        0.08        0.53      0.71 o 
  -3   8   1      139.30      142.59      3.74 o 
  -2   8   1        0.26       -0.17      0.81 o 
  -1   8   1        7.71        8.74      1.19 o 
   0   8   1      214.13      249.27      6.12 o 
   1   8   1      263.09      268.91      5.69 o 
   2   8   1       70.72       61.33      2.10 o 
   3   8   1        1.59        0.56      0.66 o 
   4   8   1        3.40        3.55      0.88 o 
   5   8   1       62.02       62.71      2.87 o 
   6   8   1       23.12       25.16      2.20 o 
   7   8   1       46.30       52.18      3.93 o 
   8   8   1        7.35        6.19      2.08 o 
   9   8   1       23.31       28.58      3.55 o 
  10   8   1       58.27       62.60      4.70 o 
 -10   9   1       12.30       13.00      4.19 o 
  -9   9   1        2.78        5.67      2.31 o 
  -8   9   1       13.67       12.30      2.53 o 
  -7   9   1       14.14       13.85      2.03 o 
  -6   9   1       35.10       32.60      2.08 o 
  -5   9   1        1.00       -0.91      1.10 o 
  -4   9   1      415.43      393.01      6.09 o 
  -3   9   1      195.49      193.42      4.08 o 
  -2   9   1      130.16      121.23      3.03 o 
  -1   9   1       40.57       34.56      1.98 o 
   0   9   1        0.12        0.80      0.87 o 
   1   9   1        0.55        0.68      0.92 o 
   2   9   1      117.84      100.83      2.83 o 
   3   9   1      158.56      137.37      3.30 o 
   4   9   1      240.00      213.56      6.92 o 
   5   9   1       37.90       31.97      3.18 o 
   6   9   1       30.25       27.40      3.11 o 
   7   9   1       53.35       50.01      6.52 o 
   8   9   1        6.69       13.10      2.63 o 
   9   9   1       34.20       37.11      4.03 o 
  10   9   1       18.98       30.30      5.34 o 
  -9  10   1        4.06        4.85      2.13 o 
  -8  10   1        3.28        1.20      2.51 o 
  -7  10   1       15.94       12.54      2.49 o 
  -6  10   1        4.90        7.14      2.13 o 
  -5  10   1        9.76       14.55      2.63 o 
  -4  10   1       44.19       38.57      2.19 o 
  -3  10   1      147.53      141.11      3.67 o 
  -2  10   1       81.55       85.38      2.85 o 
  -1  10   1      841.20      795.82     21.53 o 
   0  10   1       24.16       19.59      1.71 o 
   1  10   1      656.56      628.80      9.27 o 
   2  10   1        0.00        3.74      1.49 o 
   3  10   1       88.00       82.32      4.33 o 
   4  10   1       57.12       56.41      3.85 o 
   5  10   1        0.40        0.00      1.82 o 
   6  10   1        0.09        0.31      1.48 o 
   7  10   1        9.87       13.61      2.71 o 
   8  10   1       10.21        5.80      2.53 o 
   9  10   1       10.04        7.87      3.86 o 
  -8  11   1       21.76       28.16      7.11 o 
  -7  11   1        9.16       14.77      2.81 o 
  -6  11   1      167.39      187.85     14.48 o 
  -5  11   1      167.90      158.32      6.52 o 
  -4  11   1       65.74       68.95      4.29 o 
  -3  11   1       77.39       78.13      3.32 o 
  -2  11   1      146.45      143.71      8.32 o 
  -1  11   1       69.75       68.95      2.70 o 
   0  11   1      211.42      212.20     18.61 o 
   1  11   1       14.19       12.94      2.32 o 
   2  11   1      466.55      470.19     19.23 o 
   3  11   1      110.29      111.85      5.28 o 
   4  11   1       65.40       69.79      4.47 o 
   5  11   1        0.16       -2.56      2.04 o 
   6  11   1       28.69       34.56      3.79 o 
   7  11   1       38.68       47.47      4.77 o 
   8  11   1       10.50        8.55      2.76 o 
  -7  12   1        0.69        1.46      2.17 o 
  -6  12   1       84.03       87.63      5.34 o 
  -5  12   1       27.44       24.44      3.34 o 
  -4  12   1        2.17        2.74      2.92 o 
  -3  12   1       29.30       34.30      4.95 o 
  -2  12   1        6.67        2.71      2.67 o 
  -1  12   1       38.19       31.57      2.47 o 
   0  12   1        0.40        1.23      1.10 o 
   1  12   1      144.86      137.25      5.91 o 
   2  12   1        3.89        2.34      2.56 o 
   3  12   1        0.49        0.29      1.67 o 
   4  12   1       23.88       23.99      3.28 o 
   5  12   1       17.38       16.23      3.10 o 
   6  12   1        0.22       -0.57      1.69 o 
   7  12   1        2.60        1.20      1.75 o 
  -5  13   1       23.46       21.23      5.09 o 
  -4  13   1        4.65        5.63      3.36 o 
  -3  13   1        5.74        7.04      3.32 o 
  -2  13   1        2.53        5.27      2.89 o 
  -1  13   1        0.01       -2.02      1.88 o 
   0  13   1        6.78        4.18      1.96 o 
   1  13   1       24.34       31.49      4.77 o 
   2  13   1       19.78       19.93      4.26 o 
   3  13   1        0.03       -2.35      2.56 o 
   4  13   1       92.83       98.52      5.69 o 
   5  13   1        9.78        7.12      2.73 o 
  -2  14   1        4.20        9.14      3.79 o 
  -1  14   1       11.85       14.23      4.15 o 
   1  14   1        2.79        2.49      3.11 o 
   2  14   1       16.99       21.45      4.87 o 
 -12   0   2        1.33        3.00      2.64 o 
 -11   0   2        3.93        2.20      2.46 o 
 -10   0   2        2.29       -1.23      1.88 o 
  -9   0   2        0.06       -1.05      1.84 o 
  -8   0   2        7.17        7.37      2.35 o 
  -7   0   2      193.05      176.20      4.19 o 
  -6   0   2       25.46       25.71      1.61 o 
  -5   0   2      211.96      225.19      4.17 o 
  -4   0   2      358.39      402.50      7.74 o 
  -3   0   2     7210.28     6904.01     63.98 o 
  -2   0   2    30817.41    31063.10   1252.67 o 
   1   0   2     7569.80     8105.09    105.50 o 
   2   0   2    46622.11    47160.66   2029.58 o 
   3   0   2     1545.76     1502.44     15.28 o 
   4   0   2     5476.33     5726.93     62.61 o 
   5   0   2     1251.94     1305.48     14.68 o 
   6   0   2      847.76      887.00     11.43 o 
   7   0   2      324.69      336.41      6.35 o 
   8   0   2       17.47       15.15      1.73 o 
   9   0   2       53.19       55.07      4.80 o 
  10   0   2       16.21       13.61      3.32 o 
  11   0   2        7.35        5.45      2.60 o 
  12   0   2        0.00        1.26      2.06 o 
 -12   1   2       12.50       14.01      2.66 o 
 -11   1   2        4.89        8.07      2.85 o 
 -10   1   2       58.74       57.47      3.82 o 
  -9   1   2       32.23       34.30      5.62 o 
  -8   1   2       14.50       16.16      2.08 o 
  -7   1   2       73.34       74.70      2.52 o 
  -6   1   2       98.83       86.89      1.88 o 
  -5   1   2      228.40      246.05      3.95 o 
  -4   1   2      604.95      609.24     14.18 o 
  -3   1   2      845.18      814.43     18.41 o 
  -2   1   2     7648.82     7702.36     58.24 o 
  -1   1   2      791.15      743.98      6.59 o 
   0   1   2      316.94      301.55      5.69 o 
   1   1   2     3956.31     3865.82     29.66 o 
   2   1   2      485.83      468.81      5.71 o 
   3   1   2      122.03      122.71      1.86 o 
   4   1   2      218.78      180.25      2.54 o 
   5   1   2      493.60      502.44      5.14 o 
   6   1   2      988.66      939.42     11.84 o 
   7   1   2       12.33        8.12      0.90 o 
   8   1   2        8.58        7.50      1.20 o 
   9   1   2       73.94       70.87      3.72 o 
  10   1   2       30.34       32.71      3.08 o 
  11   1   2       14.20       12.88      2.45 o 
  12   1   2        7.09       11.82      7.85 o 
 -12   2   2       23.64       30.71      3.59 o 
 -11   2   2        0.37        1.64      1.74 o 
 -10   2   2       83.87       81.47      4.34 o 
  -9   2   2      194.79      190.53      6.11 o 
  -8   2   2      105.49      108.92      3.33 o 
  -7   2   2       49.57       55.90      2.37 o 
  -6   2   2      488.16      544.23      6.14 o 
  -5   2   2      113.48      103.64      2.26 o 
  -4   2   2      115.51      144.71      2.90 o 
  -3   2   2      722.69      744.83      8.85 o 
  -2   2   2     7421.89     7466.26     56.07 o 
  -1   2   2     5692.56     5553.93     52.51 o 
   0   2   2     4414.75     4266.80     62.08 o 
   1   2   2    12123.30    12546.20     87.52 o 
   2   2   2      219.15      222.96      2.54 o 
   3   2   2     1584.16     1519.70     14.53 o 
   4   2   2      192.40      172.67      6.16 o 
   5   2   2      153.15      159.50      2.61 o 
   6   2   2      174.86      172.35      2.90 o 
   7   2   2       10.97       11.76      1.31 o 
   8   2   2      116.06      112.02      3.42 o 
   9   2   2       46.90       42.84      2.42 o 
  10   2   2        4.92        0.84      1.50 o 
  11   2   2        4.16        9.39      2.09 o 
  12   2   2        7.40        9.91      2.26 o 
 -12   3   2        0.43        2.31      1.92 o 
 -11   3   2        7.69        8.06      2.34 o 
 -10   3   2       47.06       51.40      3.69 o 
  -9   3   2       14.91       15.01      2.55 o 
  -8   3   2       75.96       77.64      2.53 o 
  -7   3   2       10.62       14.02      1.24 o 
  -6   3   2      125.93      116.97      2.70 o 
  -5   3   2      250.76      270.40      3.94 o 
  -4   3   2     2772.95     2843.47     23.71 o 
  -3   3   2      427.88      424.27      5.30 o 
  -2   3   2     2977.96     2832.57     21.99 o 
  -1   3   2     3393.95     3391.54     34.82 o 
   0   3   2        2.34        0.80      0.36 o 
   1   3   2      222.80      218.31      2.96 o 
   2   3   2      393.20      462.45      3.85 o 
   3   3   2        0.09        0.48      0.30 o 
   4   3   2     1199.82     1217.15      8.70 o 
   5   3   2      311.59      315.93      4.00 o 
   6   3   2      151.04      151.80      3.10 o 
   7   3   2      306.10      320.96      5.72 o 
   8   3   2       39.98       37.07      2.28 o 
   9   3   2      169.99      178.39      4.70 o 
  10   3   2       16.22       18.85      3.16 o 
  11   3   2        6.75       10.72      3.81 o 
  12   3   2       28.72       38.25      3.83 o 
 -12   4   2       12.94       14.35      2.73 o 
 -11   4   2       12.61       20.63      4.33 o 
 -10   4   2       77.11       87.77      4.72 o 
  -9   4   2       54.47       55.35      4.17 o 
  -8   4   2       71.77       69.81      2.51 o 
  -7   4   2        4.16        6.76      1.03 o 
  -6   4   2      340.91      333.21      4.86 o 
  -5   4   2       13.31       13.86      1.11 o 
  -4   4   2      516.58      551.96      6.92 o 
  -3   4   2      253.57      223.02      4.40 o 
  -2   4   2     2182.37     2247.96     17.91 o 
  -1   4   2      204.37      210.03      3.71 o 
   0   4   2        0.19        1.26      0.54 o 
   1   4   2     1538.25     1654.05     14.25 o 
   2   4   2      134.31      133.49      3.13 o 
   3   4   2       75.01       80.94      1.53 o 
   4   4   2       21.55       38.84      1.91 o 
   5   4   2      233.63      242.89      3.12 o 
   6   4   2       99.42       87.80      3.08 o 
   7   4   2      272.05      260.59      9.72 o 
   8   4   2      117.03      123.56      3.85 o 
   9   4   2        0.96        1.40      1.20 o 
  10   4   2       26.68       32.06      2.58 o 
  11   4   2       18.78       19.92      4.66 o 
  12   4   2        0.02        3.83      3.07 o 
 -12   5   2        0.32        3.18      2.56 o 
 -11   5   2        4.20        2.04      2.65 o 
 -10   5   2       25.88       20.88      2.28 o 
  -9   5   2       76.74       77.30      2.88 o 
  -8   5   2       35.20       32.97      1.97 o 
  -7   5   2        0.24        0.28      0.80 o 
  -6   5   2       19.95       21.86      1.61 o 
  -5   5   2       35.61       34.17      1.84 o 
  -4   5   2       61.57       70.77      2.03 o 
  -3   5   2        0.41        0.26      0.37 o 
  -2   5   2       67.32       49.47      1.45 o 
  -1   5   2      933.54      926.59     11.04 o 
   0   5   2     2195.90     2326.52     19.55 o 
   1   5   2      618.24      614.37      7.77 o 
   2   5   2       89.77       90.64      1.92 o 
   3   5   2       70.65       79.41      1.63 o 
   4   5   2       90.69       85.79      2.06 o 
   5   5   2      489.30      521.59      7.70 o 
   6   5   2      222.39      216.32      4.13 o 
   7   5   2      775.30      796.91     14.81 o 
   8   5   2       10.28        7.70      1.82 o 
   9   5   2        1.72        3.43      1.95 o 
  10   5   2       26.18       30.89      2.60 o 
  11   5   2       12.22        9.14      3.79 o 
 -11   6   2       30.63       37.04      3.82 o 
 -10   6   2       59.19       52.80      2.68 o 
  -9   6   2       31.70       32.20      2.46 o 
  -8   6   2      201.05      205.34      4.44 o 
  -7   6   2       20.28       19.06      1.61 o 
  -6   6   2      116.79      112.71      3.00 o 
  -5   6   2      211.49      234.71      3.71 o 
  -4   6   2      304.73      311.14      4.65 o 
  -3   6   2       46.38       48.20      2.71 o 
  -2   6   2      200.47      238.39      3.57 o 
  -1   6   2      753.35      716.33     18.43 o 
   0   6   2      440.90      436.86      5.95 o 
   1   6   2      160.65      161.17      4.68 o 
   2   6   2       77.66       72.87      1.90 o 
   3   6   2       91.32       89.62      2.16 o 
   4   6   2       46.76       48.95      1.95 o 
   5   6   2      178.30      170.23      3.29 o 
   6   6   2       10.80       15.43      1.73 o 
   7   6   2       96.03       89.69      6.93 o 
   8   6   2       28.23       30.95      2.41 o 
   9   6   2        5.64        3.86      2.35 o 
  10   6   2        7.97       14.16      3.83 o 
  11   6   2       30.26       35.50      3.83 o 
 -11   7   2       17.26       20.78      3.03 o 
 -10   7   2        2.34        3.07      1.57 o 
  -9   7   2        0.58        0.23      0.99 o 
  -8   7   2        0.45        0.21      1.01 o 
  -7   7   2       20.18       23.18      1.60 o 
  -6   7   2       53.23       58.10      2.08 o 
  -5   7   2      277.74      267.39      4.18 o 
  -4   7   2       18.86       27.33      1.82 o 
  -3   7   2      101.28      108.07      2.50 o 
  -2   7   2      179.49      161.86      3.43 o 
  -1   7   2        1.87        4.82      0.87 o 
   0   7   2       75.27       74.89      2.47 o 
   1   7   2      802.12      836.80     18.65 o 
   2   7   2       29.59       28.09      1.40 o 
   3   7   2      260.86      274.95      4.17 o 
   4   7   2        8.23        6.88      0.96 o 
   5   7   2      127.55      122.46      3.93 o 
   6   7   2      107.91      104.00      5.15 o 
   7   7   2      176.79      174.87      6.28 o 
   8   7   2      126.21      118.15      5.47 o 
   9   7   2       76.71       86.92      6.83 o 
  10   7   2       92.22       98.66     16.31 o 
  11   7   2        1.30        0.97      3.47 o 
 -10   8   2        0.07        2.37      1.31 o 
  -9   8   2       10.26       12.06      1.77 o 
  -8   8   2      136.37      131.79      3.43 o 
  -7   8   2      101.65       98.36      2.85 o 
  -6   8   2      370.22      366.03      5.35 o 
  -5   8   2      251.57      234.01      4.56 o 
  -4   8   2       72.58       63.12      2.67 o 
  -3   8   2      215.52      219.07      4.75 o 
  -2   8   2      138.02      142.17      4.87 o 
  -1   8   2       83.41       79.90      3.90 o 
   0   8   2      603.06      611.89      8.26 o 
   1   8   2       14.86       14.93      1.45 o 
   2   8   2        2.37        2.71      0.75 o 
   3   8   2       15.84       17.93      1.30 o 
   4   8   2       28.64       29.61      2.79 o 
   5   8   2       32.78       30.72      2.95 o 
   6   8   2       17.02       12.43      3.95 o 
   7   8   2       18.01       15.72      2.73 o 
   8   8   2       39.22       38.47      3.69 o 
   9   8   2       50.93       54.78      9.52 o 
  10   8   2       10.64       14.71      2.99 o 
 -10   9   2        1.48       -0.84      1.73 o 
  -9   9   2       38.88       41.65      3.26 o 
  -8   9   2        3.04        2.76      1.28 o 
  -7   9   2        3.43        1.14      1.14 o 
  -6   9   2        0.48        0.07      0.98 o 
  -5   9   2      455.36      435.02      6.65 o 
  -4   9   2      134.53      125.53      5.58 o 
  -3   9   2      242.55      227.84      5.38 o 
  -2   9   2        0.66        1.48      0.76 o 
  -1   9   2      205.28      195.01      4.43 o 
   0   9   2       23.35       25.72      1.90 o 
   1   9   2      172.64      182.35      4.90 o 
   2   9   2      198.09      189.71     10.66 o 
   3   9   2       24.58       27.45      2.78 o 
   4   9   2       69.91       71.92      4.05 o 
   5   9   2        4.12        4.18      1.82 o 
   6   9   2       69.47       65.11      4.16 o 
   7   9   2       29.66       29.46      3.38 o 
   8   9   2       37.48       42.54      3.95 o 
   9   9   2        9.44       15.80      2.88 o 
  -9  10   2       18.41       14.56      3.02 o 
  -8  10   2       18.23       18.94      3.05 o 
  -7  10   2        4.11        2.72      1.56 o 
  -6  10   2       39.60       39.20      2.38 o 
  -5  10   2        0.16        0.26      0.99 o 
  -4  10   2       44.53       40.53      2.25 o 
  -3  10   2        9.72        9.55      1.53 o 
  -2  10   2        6.84        7.13      1.64 o 
  -1  10   2       36.49       36.94      2.33 o 
   0  10   2       14.90       13.66      1.98 o 
   1  10   2       63.60       61.69      3.70 o 
   2  10   2        0.80        2.37      1.44 o 
   3  10   2      180.21      189.76     10.46 o 
   4  10   2        1.55        3.97      1.74 o 
   5  10   2        1.03        0.25      1.40 o 
   6  10   2       16.69       15.86      3.30 o 
   7  10   2        2.04        4.19      1.84 o 
   8  10   2        0.00        1.85      1.75 o 
   9  10   2        0.16       -1.70      2.38 o 
  -8  11   2        0.62        3.10      1.95 o 
  -7  11   2        8.15        6.82      2.13 o 
  -6  11   2        0.00       -0.21      1.62 o 
  -5  11   2       21.27       17.91      2.20 o 
  -4  11   2        3.44        4.85      1.44 o 
  -3  11   2        0.60        2.94      1.28 o 
  -2  11   2       24.74       27.42      2.73 o 
  -1  11   2        7.13        9.14      1.58 o 
   0  11   2       46.25       44.67      3.14 o 
   1  11   2      266.42      268.72      7.74 o 
   2  11   2       19.14       21.82      2.85 o 
   3  11   2      107.32      105.50      5.18 o 
   4  11   2        0.98        2.01      2.26 o 
   5  11   2       54.13       57.32      4.69 o 
   6  11   2        0.65        1.29      1.81 o 
   7  11   2        0.98        0.26      1.69 o 
   8  11   2        0.66        0.36      3.03 o 
  -7  12   2       10.69       14.70      4.37 o 
  -6  12   2        0.45        0.87      3.14 o 
  -5  12   2        9.27        7.87      3.54 o 
  -4  12   2       11.94        9.28      3.50 o 
  -3  12   2       21.11       26.31      3.10 o 
  -2  12   2       67.69       63.89      3.22 o 
  -1  12   2        2.75        1.71      1.48 o 
   0  12   2       56.85       52.64      3.48 o 
   1  12   2        5.99        3.18      1.46 o 
   2  12   2       32.34       34.78      3.50 o 
   3  12   2      104.50      106.28      6.68 o 
   4  12   2        0.05       -0.31      1.53 o 
   5  12   2       25.23       25.69      3.55 o 
   6  12   2       32.47       37.05      4.13 o 
  -5  13   2       23.43       28.56      5.38 o 
  -4  13   2        0.85       -0.14      2.74 o 
  -3  13   2       27.16       30.77      5.13 o 
  -2  13   2        0.03        1.84      2.53 o 
  -1  13   2       29.08       33.25      3.46 o 
   0  13   2        0.32       -0.78      2.74 o 
   1  13   2        1.82        3.03      1.73 o 
   2  13   2        0.24        2.25      1.80 o 
   3  13   2        4.95        4.29      2.11 o 
   4  13   2       54.59       62.66      4.80 o 
   5  13   2       10.16       14.61      3.11 o 
  -2  14   2       10.38       15.27      4.26 o 
  -1  14   2       14.62       13.29      4.04 o 
   0  14   2       25.90       31.27      5.06 o 
   1  14   2        3.33        2.85      2.85 o 
 -12   1   3        9.66        6.87      2.23 o 
 -11   1   3       60.14       60.20      4.21 o 
 -10   1   3       90.67       97.06      4.68 o 
  -9   1   3        1.94        0.67      1.42 o 
  -8   1   3      188.22      178.88      5.58 o 
  -7   1   3        6.49        4.77      1.23 o 
  -6   1   3       22.98       27.53      1.34 o 
  -5   1   3      506.30      559.53      8.60 o 
  -4   1   3     2255.37     2314.23     19.58 o 
  -3   1   3      592.51      572.85      6.17 o 
  -2   1   3    20561.00    20269.26    287.80 o 
  -1   1   3     2692.74     2653.76     15.82 o 
   0   1   3     1092.98     1072.52      7.80 o 
   1   1   3     5633.81     5712.03     36.95 o 
   2   1   3    14888.52    14822.98    131.51 o 
   3   1   3       58.39       45.73      1.20 o 
   4   1   3      122.66       92.32      3.08 o 
   5   1   3     1086.81     1191.43      9.82 o 
   6   1   3      108.43      132.60      2.60 o 
   7   1   3       34.70       37.94      1.58 o 
   8   1   3       25.84       28.85      1.89 o 
   9   1   3        3.42        6.75      1.71 o 
  10   1   3       67.18       62.29      8.72 o 
  11   1   3        6.95        9.26      2.17 o 
  12   1   3       40.39       50.77      4.86 o 
 -12   2   3        2.11        5.09      2.23 o 
 -11   2   3       72.89       77.81      5.85 o 
 -10   2   3       90.82       89.92      4.67 o 
  -9   2   3       23.69       24.25      2.74 o 
  -8   2   3       76.23       75.43      2.86 o 
  -7   2   3      416.00      411.91      5.51 o 
  -6   2   3      137.86      140.58      2.90 o 
  -5   2   3      484.19      519.30      6.70 o 
  -4   2   3       29.23       31.73      1.50 o 
  -3   2   3     2744.31     2727.96     32.97 o 
  -2   2   3     8650.44     8686.31     70.98 o 
  -1   2   3     1243.23     1190.57     13.07 o 
   0   2   3      369.00      362.23      3.75 o 
   1   2   3     9150.81     9512.85    104.35 o 
   2   2   3       27.83       29.22      0.91 o 
   3   2   3       15.79       15.48      0.79 o 
   4   2   3      780.51      780.14      7.98 o 
   5   2   3       14.06       14.24      0.93 o 
   6   2   3      102.08       90.55      3.74 o 
   7   2   3       66.97       69.48      2.04 o 
   8   2   3        8.11       11.23      1.45 o 
   9   2   3       22.95       23.11      1.98 o 
  10   2   3       20.65       20.79      2.62 o 
  11   2   3        2.62        4.87      1.86 o 
  12   2   3       11.34       14.54      2.77 o 
 -12   3   3        4.62        5.97      2.28 o 
 -11   3   3       59.34       60.96      4.15 o 
 -10   3   3      157.95      154.67     21.67 o 
  -9   3   3      159.94      143.50      5.39 o 
  -8   3   3        1.97        0.83      0.83 o 
  -7   3   3        5.88        4.98      0.92 o 
  -6   3   3       20.15       15.16      1.20 o 
  -5   3   3      105.39      103.66      2.81 o 
  -4   3   3      971.45      989.91     10.19 o 
  -3   3   3      891.80      838.89      8.65 o 
  -2   3   3      842.33      810.25      7.05 o 
  -1   3   3        0.07       -0.13      0.29 o 
   0   3   3      459.89      471.34      4.95 o 
   1   3   3     2681.18     2690.51     18.72 o 
   2   3   3     1042.28     1121.26     11.02 o 
   3   3   3      300.63      293.85      3.31 o 
   4   3   3      139.56      161.36      5.23 o 
   5   3   3        6.28       10.47      1.74 o 
   6   3   3      264.84      272.18      3.96 o 
   7   3   3        2.94        3.21      1.03 o 
   8   3   3       32.65       31.67      3.53 o 
   9   3   3        0.07        0.99      1.09 o 
  10   3   3        1.45        1.19      1.17 o 
  11   3   3        5.54        6.50      1.95 o 
  12   3   3        1.72       -1.26      2.56 o 
 -12   4   3        0.10        1.42      2.40 o 
 -11   4   3       31.35       35.06      3.70 o 
 -10   4   3        0.05        1.75      1.72 o 
  -9   4   3        3.76        4.23      1.20 o 
  -8   4   3       48.49       45.83      2.12 o 
  -7   4   3      208.45      216.21      4.09 o 
  -6   4   3       25.49       23.29      2.28 o 
  -5   4   3     1312.58     1338.91     18.51 o 
  -4   4   3      393.13      415.25      7.49 o 
  -3   4   3      880.48      908.36     10.27 o 
  -2   4   3      443.43      448.91      7.05 o 
  -1   4   3      215.31      212.79      2.89 o 
   0   4   3     1145.64     1140.52     10.42 o 
   1   4   3     1988.13     2023.52     16.91 o 
   2   4   3       91.34       81.02      1.56 o 
   3   4   3     1785.52     1896.74     12.54 o 
   4   4   3      195.74      198.90      3.43 o 
   5   4   3       61.08       69.13      1.74 o 
   6   4   3       21.20       25.25      1.76 o 
   7   4   3        0.03        0.73      1.01 o 
   8   4   3      293.63      286.65      5.89 o 
   9   4   3        1.73        1.44      1.20 o 
  10   4   3      120.25      126.67      6.78 o 
  11   4   3       27.47       30.08      5.13 o 
 -12   5   3        1.07        1.81      2.42 o 
 -11   5   3        7.79       11.80      2.47 o 
 -10   5   3       14.29       13.52      2.68 o 
  -9   5   3        0.49       -0.52      0.94 o 
  -8   5   3       65.68       65.32      2.58 o 
  -7   5   3      174.64      159.32      3.61 o 
  -6   5   3       19.46       14.91      1.52 o 
  -5   5   3       58.20       60.59      4.17 o 
  -4   5   3     1266.13     1282.66     11.29 o 
  -3   5   3        7.08        7.92      0.66 o 
  -2   5   3      161.27      175.64      2.80 o 
  -1   5   3       79.47       79.39      3.35 o 
   0   5   3      159.78      184.38      3.25 o 
   1   5   3      577.58      583.69      9.93 o 
   2   5   3     1553.19     1636.64     15.70 o 
   3   5   3      233.72      222.45      2.75 o 
   4   5   3      180.79      179.35      3.80 o 
   5   5   3        2.26        3.09      0.61 o 
   6   5   3       45.60       48.33      2.43 o 
   7   5   3       16.90       17.19      2.44 o 
   8   5   3      146.38      155.58      9.02 o 
   9   5   3       14.37       16.59      2.59 o 
  10   5   3        6.26        6.27      2.40 o 
  11   5   3        8.80        7.22      2.33 o 
 -11   6   3       12.19       17.72      3.09 o 
 -10   6   3       23.08       20.61      1.99 o 
  -9   6   3        3.30        3.49      1.26 o 
  -8   6   3        2.46        1.53      0.99 o 
  -7   6   3       27.19       28.62      3.50 o 
  -6   6   3        0.19        0.62      0.78 o 
  -5   6   3      300.89      318.36      4.92 o 
  -4   6   3       61.32       73.97      2.25 o 
  -3   6   3      534.16      544.65      5.92 o 
  -2   6   3      113.42      117.19      2.45 o 
  -1   6   3       21.24       21.53      2.35 o 
   0   6   3      292.67      286.30      4.58 o 
   1   6   3       67.86       81.93      4.20 o 
   2   6   3      134.09      124.41      2.39 o 
   3   6   3      796.24      845.15      9.70 o 
   4   6   3        0.01        0.75      0.46 o 
   5   6   3       71.74       72.98      2.78 o 
   6   6   3        0.83        1.49      1.42 o 
   7   6   3       24.36       18.85      3.59 o 
   8   6   3        9.05        8.80      2.09 o 
   9   6   3       69.17       75.59      4.82 o 
  10   6   3        1.92        2.69      2.05 o 
  11   6   3        1.15        1.64      1.92 o 
 -11   7   3        0.96       -1.14      1.30 o 
 -10   7   3        5.67        6.25      1.48 o 
  -9   7   3        0.15       -0.05      1.06 o 
  -8   7   3      129.82      124.79      5.23 o 
  -7   7   3       20.58       18.84      1.51 o 
  -6   7   3       85.74       83.73      3.35 o 
  -5   7   3        2.55        2.34      0.87 o 
  -4   7   3       64.79       63.19      2.57 o 
  -3   7   3       10.61        8.10      2.31 o 
  -2   7   3        1.52        1.38      0.60 o 
  -1   7   3      194.26      182.84      6.85 o 
   0   7   3      257.69      254.77      5.00 o 
   1   7   3      105.21      109.20      4.98 o 
   2   7   3      105.51      128.00      3.84 o 
   3   7   3      602.13      629.25      8.15 o 
   4   7   3       49.77       45.54      3.00 o 
   5   7   3       10.53        8.61      1.83 o 
   6   7   3      160.89      161.05      5.89 o 
   7   7   3      148.64      149.84      5.90 o 
   8   7   3       13.65       15.33      2.64 o 
   9   7   3        7.19        7.76      2.32 o 
  10   7   3       44.85       48.81      4.39 o 
  11   7   3       36.29       38.82      5.71 o 
 -10   8   3        1.62        2.08      1.13 o 
  -9   8   3       35.88       39.40      2.25 o 
  -8   8   3       21.64       27.77      1.90 o 
  -7   8   3        3.49        4.40      1.82 o 
  -6   8   3        0.01       -0.41      0.78 o 
  -5   8   3       23.81       24.29      1.99 o 
  -4   8   3      114.61      108.60      3.47 o 
  -3   8   3       82.70       88.40      3.06 o 
  -2   8   3       32.80       31.38      1.62 o 
  -1   8   3        1.33        2.69      1.25 o 
   0   8   3      149.98      156.35      3.80 o 
   1   8   3       31.26       31.39      1.86 o 
   2   8   3       75.45       78.06      3.65 o 
   3   8   3       35.39       38.31      2.86 o 
   4   8   3       62.31       60.21      3.65 o 
   5   8   3        1.72       -0.70      1.29 o 
   6   8   3       41.10       43.83      3.57 o 
   7   8   3        0.10       -0.17      1.37 o 
   8   8   3       10.92        8.40      2.30 o 
   9   8   3       11.84       13.20      2.77 o 
  10   8   3       24.04       29.01      3.79 o 
 -10   9   3        0.13        0.26      1.60 o 
  -9   9   3       22.82       26.79      2.41 o 
  -8   9   3        4.20        1.63      1.01 o 
  -7   9   3       99.85       94.95      3.98 o 
  -6   9   3       10.46        7.17      1.39 o 
  -5   9   3       43.34       43.52      2.54 o 
  -4   9   3       84.74       90.70      3.39 o 
  -3   9   3       40.72       45.01      2.44 o 
  -2   9   3      323.50      322.27      6.56 o 
  -1   9   3       26.06       31.77      2.71 o 
   0   9   3      461.49      434.76     12.00 o 
   1   9   3       34.07       34.19      2.80 o 
   2   9   3      119.30      103.68      4.49 o 
   3   9   3      143.53      137.01     10.19 o 
   4   9   3      236.49      252.61     16.91 o 
   5   9   3        1.93        5.27      1.77 o 
   6   9   3      229.87      232.75      7.70 o 
   7   9   3       53.83       59.91      7.38 o 
   8   9   3        0.07        1.18      1.76 o 
   9   9   3        1.50        0.35      1.74 o 
  -9  10   3        8.42       11.43      3.45 o 
  -8  10   3        0.89        0.66      1.43 o 
  -7  10   3       11.71       12.10      1.76 o 
  -6  10   3       13.57       13.33      1.68 o 
  -5  10   3      256.20      249.91      8.95 o 
  -4  10   3      182.22      166.27     14.03 o 
  -3  10   3        0.93        0.71      1.34 o 
  -2  10   3      131.74      137.45     11.18 o 
  -1  10   3      341.60      327.45     21.56 o 
   0  10   3      684.44      737.74     17.40 o 
   1  10   3      117.65      102.74      4.63 o 
   2  10   3        3.40       -0.54      1.26 o 
   3  10   3       75.68       71.24      4.25 o 
   4  10   3       25.27       19.92      3.97 o 
   5  10   3        1.57        1.92      1.68 o 
   6  10   3        2.16        0.34      1.59 o 
   7  10   3       49.67       66.57      9.75 o 
   8  10   3        0.00        1.26      1.79 o 
  -8  11   3        4.18        2.23      1.93 o 
  -7  11   3        1.41        1.39      1.80 o 
  -6  11   3      117.75      113.94      5.45 o 
  -5  11   3       20.83       17.70      2.19 o 
  -4  11   3      322.03      325.91      7.05 o 
  -3  11   3        1.52        2.19      1.47 o 
  -2  11   3       12.40        7.14      1.87 o 
  -1  11   3       89.98       80.86      4.26 o 
   0  11   3       61.88       62.41      8.52 o 
   1  11   3      427.72      427.91     10.04 o 
   2  11   3       59.17       58.83      6.57 o 
   3  11   3       69.35       62.99      4.16 o 
   4  11   3       12.09       13.46      2.63 o 
   5  11   3        1.12       -2.04      2.31 o 
   6  11   3        4.21        3.69      2.05 o 
   7  11   3       18.41       25.99      5.11 o 
  -6  12   3       30.55       37.27      5.74 o 
  -5  12   3       42.43       41.24      5.85 o 
  -4  12   3      103.73      102.25      4.15 o 
  -3  12   3       16.36       22.64      3.98 o 
  -2  12   3       10.84       16.72      3.67 o 
  -1  12   3       13.83       11.00      2.23 o 
   0  12   3        1.83        2.63      1.51 o 
   1  12   3        3.68        0.90      1.31 o 
   2  12   3        5.77        6.57      2.14 o 
   3  12   3       62.57       52.19      4.25 o 
   4  12   3        0.45        2.73      1.99 o 
   5  12   3        9.10       15.15      3.04 o 
   6  12   3        2.44       -2.37      1.58 o 
  -5  13   3       35.77       44.85      6.28 o 
  -4  13   3        0.55        1.73      2.85 o 
  -3  13   3        2.24        3.92      2.02 o 
  -2  13   3        0.26       -0.13      1.22 o 
  -1  13   3        2.73        2.82      1.68 o 
   0  13   3       76.05       76.85      7.01 o 
   1  13   3        0.38        2.12      1.42 o 
   2  13   3        1.59        2.05      1.91 o 
   3  13   3       44.72       53.63      4.56 o 
   4  13   3        0.38       -0.29      1.79 o 
  -1  14   3        0.35        0.94      1.95 o 
   0  14   3        3.67        4.25      2.21 o 
   1  14   3        2.40        4.95      2.24 o 
 -12   0   4       23.95       21.59      4.55 o 
 -11   0   4      159.66      154.60      8.81 o 
 -10   0   4      185.94      189.00      9.14 o 
  -9   0   4       31.69       27.23      3.83 o 
  -8   0   4      250.31      235.23      9.03 o 
  -7   0   4      363.55      363.35     10.77 o 
  -6   0   4       97.42      116.85      3.21 o 
  -5   0   4       42.11       46.79      3.11 o 
  -4   0   4     1122.36     1122.62     13.38 o 
  -3   0   4     1218.67     1168.43     13.17 o 
  -2   0   4     1276.55     1234.56     10.53 o 
  -1   0   4     3510.84     3559.35     28.75 o 
   0   0   4     1813.41     1706.95     16.58 o 
   1   0   4     3914.58     3826.18     35.26 o 
   2   0   4     5300.14     5317.94     53.58 o 
   3   0   4     5837.92     5719.74     52.26 o 
   4   0   4       37.34       29.82      1.68 o 
   5   0   4      692.87      686.29      9.34 o 
   6   0   4       83.15       95.51      3.16 o 
   7   0   4       71.65       72.72      2.94 o 
   8   0   4       78.25       78.64      3.28 o 
   9   0   4       45.16       51.89      4.59 o 
  10   0   4       80.56       87.22      6.21 o 
  11   0   4        0.63        2.89      2.27 o 
  12   0   4        1.86        8.09      2.89 o 
 -12   1   4       28.09       32.61      3.65 o 
 -11   1   4       38.85       35.66      3.56 o 
 -10   1   4       48.97       52.40      3.69 o 
  -9   1   4        5.13        0.62      1.46 o 
  -8   1   4       20.97       16.96      2.20 o 
  -7   1   4        0.07        1.57      0.84 o 
  -6   1   4      417.37      378.91      5.89 o 
  -5   1   4      119.49      127.78      3.05 o 
  -4   1   4       71.53       76.09      2.42 o 
  -3   1   4     2123.80     2127.22     15.48 o 
  -2   1   4     1145.94     1111.02      6.87 o 
  -1   1   4      844.39      806.13      4.74 o 
   0   1   4     6192.02     6100.50     39.36 o 
   1   1   4        1.75        2.33      0.33 o 
   2   1   4      813.54      863.14      6.89 o 
   3   1   4     2887.09     2882.22     19.69 o 
   4   1   4      577.55      546.71      5.42 o 
   5   1   4      409.58      430.70      4.87 o 
   6   1   4        0.04        0.87      0.54 o 
   7   1   4       42.07       42.48      1.65 o 
   8   1   4       13.28       13.69      1.52 o 
   9   1   4        0.01        0.67      0.90 o 
  10   1   4        2.52        4.61      1.55 o 
  11   1   4        1.10        1.73      2.08 o 
  12   1   4        2.40        8.77      2.17 o 
 -12   2   4       36.32       32.43      3.86 o 
 -11   2   4       93.81      104.15      5.27 o 
 -10   2   4       10.70       12.53      2.48 o 
  -9   2   4       11.30       12.62      2.29 o 
  -8   2   4        0.32        0.83      1.04 o 
  -7   2   4       92.87       90.79      2.52 o 
  -6   2   4        2.65        3.90      1.03 o 
  -5   2   4      391.95      385.31      5.65 o 
  -4   2   4       29.18       38.46      1.68 o 
  -3   2   4        0.78        0.19      0.49 o 
  -2   2   4     1935.36     1873.77     15.83 o 
  -1   2   4      790.02      781.28      8.32 o 
   0   2   4      604.64      602.26      7.82 o 
   1   2   4     1780.94     1684.93     16.11 o 
   2   2   4     3731.85     3817.73     25.35 o 
   3   2   4      302.15      293.21      5.37 o 
   4   2   4      234.89      211.06      3.03 o 
   5   2   4      503.99      519.23     10.97 o 
   6   2   4        9.76        4.06      0.75 o 
   7   2   4        0.04       -0.23      0.56 o 
   8   2   4       15.05       12.71      1.53 o 
   9   2   4        6.28        4.17      1.24 o 
  10   2   4       50.71       54.71      3.71 o 
  11   2   4        0.12        1.89      3.47 o 
  12   2   4        1.43        4.26      3.00 o 
 -12   3   4        7.60       10.56      2.70 o 
 -11   3   4        6.40        6.99      2.26 o 
 -10   3   4       35.06       32.79      3.31 o 
  -9   3   4       18.88       19.30      2.05 o 
  -8   3   4      131.03      133.42      4.56 o 
  -7   3   4      307.38      320.21      4.97 o 
  -6   3   4       17.83       21.45      1.64 o 
  -5   3   4      222.90      223.16      4.24 o 
  -4   3   4      103.59      102.22      2.69 o 
  -3   3   4      900.79      979.59      9.88 o 
  -2   3   4       11.55       11.39      0.65 o 
  -1   3   4        7.46        6.94      0.54 o 
   0   3   4       76.30       69.48      1.32 o 
   1   3   4       50.20       60.92      2.09 o 
   2   3   4      174.20      193.22      4.74 o 
   3   3   4      287.70      355.60      8.51 o 
   4   3   4      254.45      292.81      5.30 o 
   5   3   4      317.59      303.60      6.92 o 
   6   3   4        0.33       -0.91      0.69 o 
   7   3   4       33.49       28.98      1.94 o 
   8   3   4       29.03       26.58      2.05 o 
   9   3   4       10.82       12.54      1.75 o 
  10   3   4        0.07        0.97      1.18 o 
  11   3   4       18.11       17.69      4.12 o 
  12   3   4        0.18        0.87      2.67 o 
 -12   4   4       15.88       19.00      3.18 o 
 -11   4   4       30.42       31.19      3.51 o 
 -10   4   4      101.27      105.16      6.81 o 
  -9   4   4        0.45        0.92      1.02 o 
  -8   4   4        0.09       -1.09      0.72 o 
  -7   4   4        2.91        3.15      1.17 o 
  -6   4   4        8.95        7.51      1.17 o 
  -5   4   4      178.07      192.99      5.99 o 
  -4   4   4     2189.20     2436.01     52.75 o 
  -3   4   4        3.27        5.48      0.55 o 
  -2   4   4       94.41      101.88      1.94 o 
  -1   4   4       23.74       31.72      1.23 o 
   0   4   4      327.30      351.46      4.35 o 
   1   4   4      743.72      721.61     10.63 o 
   2   4   4     1842.80     1961.22     35.03 o 
   3   4   4      198.42      165.41      2.17 o 
   4   4   4      163.39      169.62      2.89 o 
   5   4   4       35.23       37.70      1.93 o 
   6   4   4      247.86      224.06      5.94 o 
   7   4   4        2.69        1.62      1.45 o 
   8   4   4       43.86       40.45      2.50 o 
   9   4   4        0.88       -1.27      2.02 o 
  10   4   4        6.39        6.59      2.13 o 
  11   4   4       17.48       15.82      4.19 o 
 -12   5   4       16.49       18.63      4.44 o 
 -11   5   4        2.83        3.35      1.99 o 
 -10   5   4        1.14        2.26      1.32 o 
  -9   5   4       23.99       20.66      1.82 o 
  -8   5   4        4.37        4.26      1.32 o 
  -7   5   4        0.27        1.17      0.86 o 
  -6   5   4        0.91        3.45      1.10 o 
  -5   5   4       37.98       42.24      2.48 o 
  -4   5   4      279.38      285.33      4.35 o 
  -3   5   4     1147.61     1241.92     11.97 o 
  -2   5   4      330.23      325.01      5.23 o 
  -1   5   4     1188.32     1260.70     24.32 o 
   0   5   4      125.30      144.11      3.40 o 
   1   5   4      255.15      285.94      7.64 o 
   2   5   4      515.01      569.25      5.43 o 
   3   5   4      101.98      105.25      2.23 o 
   4   5   4        3.76        7.57      0.90 o 
   5   5   4      368.73      404.14     12.65 o 
   6   5   4      569.31      582.70     12.77 o 
   7   5   4      135.21      136.78      5.26 o 
   8   5   4       36.66       42.25      7.06 o 
   9   5   4      115.29      113.27     11.65 o 
  10   5   4        7.58        4.37      1.98 o 
  11   5   4        3.15        1.95      1.95 o 
 -11   6   4        6.29        9.59      2.57 o 
 -10   6   4        3.82        4.98      1.38 o 
  -9   6   4       90.83       86.43      3.17 o 
  -8   6   4       51.63       50.26      2.41 o 
  -7   6   4        1.33        2.06      0.94 o 
  -6   6   4      179.84      151.85      4.65 o 
  -5   6   4       19.72       18.68      1.44 o 
  -4   6   4       83.77       93.50      2.57 o 
  -3   6   4      154.72      157.44      2.86 o 
  -2   6   4      389.71      366.50      4.67 o 
  -1   6   4       18.15       13.98      1.09 o 
   0   6   4      399.50      378.30      5.34 o 
   1   6   4      216.97      219.39      5.95 o 
   2   6   4      235.45      251.13      5.34 o 
   3   6   4        1.02        0.03      0.72 o 
   4   6   4      142.72      149.94      4.97 o 
   5   6   4      384.51      386.51     11.28 o 
   6   6   4        0.32       -1.34      1.82 o 
   7   6   4       93.48       87.16      4.57 o 
   8   6   4       88.03       99.01      4.99 o 
   9   6   4        0.00        0.23      1.80 o 
  10   6   4        0.01       -1.65      1.97 o 
  11   6   4        8.10        6.75      3.36 o 
 -11   7   4        0.43        1.59      2.98 o 
 -10   7   4        1.22        1.78      1.36 o 
  -9   7   4        0.18       -1.18      1.03 o 
  -8   7   4       26.49       31.38      1.96 o 
  -7   7   4       12.61       11.43      1.35 o 
  -6   7   4        2.84        1.31      1.21 o 
  -5   7   4        3.91        4.07      0.97 o 
  -4   7   4       28.59       36.12      2.73 o 
  -3   7   4      100.18      112.63      3.27 o 
  -2   7   4      102.87       88.92      2.84 o 
  -1   7   4       70.86       93.31      3.78 o 
   0   7   4       22.78       19.59      2.50 o 
   1   7   4       67.66       77.11      2.43 o 
   2   7   4        1.61        2.70      1.11 o 
   3   7   4       35.02       38.36      2.67 o 
   4   7   4        8.50        7.55      1.76 o 
   5   7   4      200.31      206.95     12.99 o 
   6   7   4       57.60       51.46      3.59 o 
   7   7   4       30.34       34.65      3.33 o 
   8   7   4       99.27       97.74      5.16 o 
   9   7   4        0.00       -1.35      1.68 o 
  10   7   4       24.58       28.67      5.06 o 
 -10   8   4        6.72        6.25      1.35 o 
  -9   8   4       11.39       11.36      1.57 o 
  -8   8   4       92.31       94.03      3.00 o 
  -7   8   4       54.13       47.34      2.21 o 
  -6   8   4      545.19      501.87     10.54 o 
  -5   8   4       48.05       50.55      2.63 o 
  -4   8   4      793.66      780.99     10.43 o 
  -3   8   4      294.20      278.29      7.28 o 
  -2   8   4      108.53      120.56      2.92 o 
  -1   8   4       50.91       61.85      2.55 o 
   0   8   4        0.24        0.46      0.96 o 
   1   8   4       24.68       25.18      3.47 o 
   2   8   4        0.13        0.78      1.03 o 
   3   8   4       89.34       81.81      6.16 o 
   4   8   4       11.01        8.19      3.38 o 
   5   8   4      432.56      425.94     11.59 o 
   6   8   4        8.84        8.59      2.13 o 
   7   8   4        0.01       -1.91      1.27 o 
   8   8   4       14.36       13.00      2.69 o 
   9   8   4       24.26       26.81      3.56 o 
  10   8   4       10.41       14.77      4.33 o 
 -10   9   4        4.36        9.91      1.84 o 
  -9   9   4        3.85        4.45      1.31 o 
  -8   9   4        0.30       -0.27      0.99 o 
  -7   9   4       31.49       24.76      2.08 o 
  -6   9   4       42.62       38.01      2.55 o 
  -5   9   4       74.18       71.74      4.78 o 
  -4   9   4      197.16      190.33      6.86 o 
  -3   9   4      253.44      244.38      7.15 o 
  -2   9   4      267.19      274.52     11.60 o 
  -1   9   4       17.41       19.74      2.68 o 
   0   9   4       45.52       47.38      4.15 o 
   1   9   4      216.84      206.96      6.26 o 
   2   9   4        0.27        2.46      1.51 o 
   3   9   4      155.45      165.95      5.94 o 
   4   9   4      140.87      146.87      7.39 o 
   5   9   4       95.78       95.30      9.82 o 
   6   9   4        8.79        9.66      2.30 o 
   7   9   4       34.56       34.61      4.97 o 
   8   9   4        2.33        2.36      3.54 o 
   9   9   4       13.35       19.93      3.28 o 
  -9  10   4        1.68        1.97      1.66 o 
  -8  10   4        7.35       11.61      2.41 o 
  -7  10   4       11.43       15.72      1.95 o 
  -6  10   4       38.46       33.64      2.68 o 
  -5  10   4       22.29       23.11      2.80 o 
  -4  10   4        3.90        6.28      1.82 o 
  -3  10   4       25.08       33.29      3.99 o 
  -2  10   4       54.85       59.28      3.60 o 
  -1  10   4        9.01        9.87      1.58 o 
   0  10   4        9.01       12.71      2.02 o 
   1  10   4      274.78      278.57      7.73 o 
   2  10   4       30.23       22.52      3.05 o 
   3  10   4       17.06       20.22      2.79 o 
   4  10   4        9.81       10.70      2.35 o 
   5  10   4        5.20        3.67      1.74 o 
   6  10   4        0.60       -0.65      1.75 o 
   7  10   4        0.49        1.76      2.80 o 
   8  10   4        0.00        0.64      2.71 o 
  -8  11   4        8.39        7.04      2.53 o 
  -7  11   4        0.54       -1.76      1.17 o 
  -6  11   4        0.18        1.13      1.43 o 
  -5  11   4        2.51        5.40      1.78 o 
  -4  11   4       35.13       39.57      3.34 o 
  -3  11   4      157.08      153.21      5.85 o 
  -2  11   4        4.01        4.09      1.61 o 
  -1  11   4       15.64       13.63      2.37 o 
   0  11   4       80.23       79.72      4.07 o 
   1  11   4      167.35      161.92      6.21 o 
   2  11   4      119.58       98.63      5.12 o 
   3  11   4       86.03       80.15      4.77 o 
   4  11   4        6.65        5.66      2.12 o 
   5  11   4       39.25       37.71      3.89 o 
   6  11   4        0.30       -1.51      1.56 o 
   7  11   4       11.46       14.77      2.84 o 
  -6  12   4        9.29        6.62      2.41 o 
  -5  12   4        0.24        2.04      1.49 o 
  -4  12   4        3.46        4.36      1.88 o 
  -3  12   4       28.88       31.99      3.22 o 
  -2  12   4       22.77       24.99      2.94 o 
  -1  12   4        3.46        4.45      2.62 o 
   0  12   4      109.75      102.16      4.78 o 
   1  12   4       79.72       66.34     13.27 o 
   2  12   4        0.05       -0.65      1.50 o 
   3  12   4        2.67        0.25      1.72 o 
   4  12   4        0.23        1.26      3.27 o 
   5  12   4       57.42       69.83      5.02 o 
   6  12   4        3.52        2.06      3.18 o 
  -4  13   4        8.45       10.46      2.17 o 
  -3  13   4        1.71        2.01      1.62 o 
  -2  13   4        2.37        2.79      1.66 o 
  -1  13   4        1.76        0.77      1.58 o 
   0  13   4        1.63       -1.46      1.33 o 
   1  13   4        0.30        1.26      1.53 o 
   2  13   4        0.00        1.96      2.03 o 
   3  13   4        1.04       -0.20      1.80 o 
   4  13   4        1.09       -1.45      1.77 o 
 -12   1   5        1.05        2.06      2.03 o 
 -11   1   5        0.05        1.17      3.66 o 
 -10   1   5        6.44        7.56      2.21 o 
  -9   1   5        1.74        0.86      1.75 o 
  -8   1   5        3.09        0.02      4.08 o 
  -7   1   5       10.35        5.08      2.07 o 
  -6   1   5      467.55      505.97      7.17 o 
  -5   1   5     2109.27     2009.76     18.20 o 
  -4   1   5     1475.84     1511.91     23.60 o 
  -3   1   5     1879.14     1821.24     14.60 o 
  -2   1   5     1234.40     1092.42      6.92 o 
  -1   1   5       25.98       30.65      0.78 o 
   0   1   5       19.07       18.65      0.67 o 
   1   1   5      949.28      863.62      6.87 o 
   2   1   5      327.36      320.96      3.49 o 
   3   1   5        4.97        5.29      0.63 o 
   4   1   5     4672.49     4889.23     53.15 o 
   5   1   5      320.23      301.23      4.03 o 
   6   1   5      164.09      151.76      2.93 o 
   7   1   5      367.02      371.39      5.08 o 
   8   1   5       51.79       52.60      3.16 o 
   9   1   5        1.22        1.87      1.03 o 
  10   1   5      157.94      160.26     12.91 o 
  11   1   5        8.92       10.23      2.23 o 
  12   1   5        2.25        4.15      2.89 o 
 -12   2   5        0.60        4.93      2.11 o 
 -11   2   5        2.19        4.17      4.01 o 
 -10   2   5        9.28        8.55      2.29 o 
  -9   2   5      205.86      183.40      6.14 o 
  -8   2   5      165.50      166.58      4.47 o 
  -7   2   5      413.69      412.03      6.75 o 
  -6   2   5        2.49        3.62      1.03 o 
  -5   2   5      773.35      761.99      8.89 o 
  -4   2   5     1724.25     1686.10     17.08 o 
  -3   2   5     1212.41     1147.66     15.00 o 
  -2   2   5      565.14      543.29      4.53 o 
  -1   2   5     3197.79     3250.70     22.00 o 
   0   2   5      470.70      465.35      4.27 o 
   1   2   5     1859.04     1831.19     25.05 o 
   2   2   5     1748.94     1640.93     13.90 o 
   3   2   5       80.93       91.57      1.84 o 
   4   2   5      290.87      276.31      3.65 o 
   5   2   5        3.04        4.19      0.70 o 
   6   2   5      290.57      281.24      4.14 o 
   7   2   5       79.37       73.43      2.24 o 
   8   2   5       18.16       20.19      1.82 o 
   9   2   5        3.17        2.73      1.17 o 
  10   2   5       12.31       18.16      2.58 o 
  11   2   5        3.53        3.61      2.85 o 
  12   2   5        8.48        7.80      3.57 o 
 -12   3   5       30.31       41.46      4.06 o 
 -11   3   5       25.70       33.03      3.52 o 
 -10   3   5      260.69      253.35      7.75 o 
  -9   3   5        2.57        5.71      1.55 o 
  -8   3   5      170.65      163.25      3.72 o 
  -7   3   5        0.74        1.94      1.10 o 
  -6   3   5      218.30      212.81      5.02 o 
  -5   3   5       98.69       84.82      2.66 o 
  -4   3   5     1615.94     1638.24     20.35 o 
  -3   3   5      623.01      627.66      6.64 o 
  -2   3   5       74.98       70.54      1.40 o 
  -1   3   5       88.65       76.96      1.80 o 
   0   3   5      693.08      672.24      9.96 o 
   1   3   5     1087.87     1208.82     11.42 o 
   2   3   5       24.80       28.98      0.93 o 
   3   3   5     1707.83     1722.84     20.17 o 
   4   3   5       46.03       59.11      1.68 o 
   5   3   5      155.32      145.22      3.97 o 
   6   3   5       12.50       15.76      1.17 o 
   7   3   5      231.33      222.91      3.93 o 
   8   3   5        3.26        3.82      1.17 o 
   9   3   5        0.19        0.99      1.68 o 
  10   3   5        9.18        9.62      2.22 o 
  11   3   5        4.65        5.45      2.74 o 
  12   3   5        0.01        0.90      2.60 o 
 -12   4   5        1.31        0.94      1.99 o 
 -11   4   5        0.07        2.39      1.84 o 
 -10   4   5        4.41        3.58      2.39 o 
  -9   4   5       80.91       77.48      3.43 o 
  -8   4   5       12.99       14.01      1.49 o 
  -7   4   5        2.27        2.22      1.14 o 
  -6   4   5       72.00       79.17      2.81 o 
  -5   4   5       11.16        9.11      1.19 o 
  -4   4   5      471.26      424.94     11.61 o 
  -3   4   5     2937.72     3025.39     19.11 o 
  -2   4   5       15.23       13.85      0.84 o 
  -1   4   5      625.48      638.09      7.13 o 
   0   4   5       10.57       17.99      0.81 o 
   1   4   5      185.88      186.17      3.56 o 
   2   4   5     3056.60     3172.08     65.30 o 
   3   4   5     2366.06     2488.69     51.00 o 
   4   4   5       74.64       83.49      2.30 o 
   5   4   5      146.62      144.22      3.72 o 
   6   4   5       12.60       11.44      1.11 o 
   7   4   5       39.79       36.25      2.92 o 
   8   4   5       63.11       72.45      4.02 o 
   9   4   5       16.23       15.69      2.42 o 
  10   4   5       54.80       57.83      3.95 o 
  11   4   5        0.78       -2.31      2.27 o 
 -11   5   5        0.21       -0.10      1.75 o 
 -10   5   5        0.35        2.26      1.40 o 
  -9   5   5       63.84       59.62      3.75 o 
  -8   5   5        0.07       -1.21      0.81 o 
  -7   5   5      104.52       99.02      3.43 o 
  -6   5   5        6.64        6.67      1.23 o 
  -5   5   5      139.68      122.93      2.95 o 
  -4   5   5       31.28       25.53      1.46 o 
  -3   5   5       14.39        7.76      0.72 o 
  -2   5   5     1634.98     1702.40     20.38 o 
  -1   5   5      165.12      157.15      4.70 o 
   0   5   5     1229.82     1283.47     17.50 o 
   1   5   5       83.34      123.44      2.32 o 
   2   5   5       17.86       18.42      1.05 o 
   3   5   5      184.13      183.81      4.97 o 
   4   5   5      293.41      306.84      8.84 o 
   5   5   5        6.25        5.21      1.09 o 
   6   5   5      515.37      527.63     26.65 o 
   7   5   5      199.79      213.35      6.54 o 
   8   5   5       27.61       30.64      3.10 o 
   9   5   5        1.70       -0.36      1.61 o 
  10   5   5        0.08        0.98      1.72 o 
  11   5   5        2.60        5.47      2.27 o 
 -11   6   5        1.70        2.34      1.63 o 
 -10   6   5        0.03        1.43      1.15 o 
  -9   6   5        4.43        6.63      1.40 o 
  -8   6   5        2.53        3.74      1.18 o 
  -7   6   5       35.73       32.42      2.29 o 
  -6   6   5      124.68      129.43      3.33 o 
  -5   6   5      209.93      202.34      4.00 o 
  -4   6   5      249.30      263.11      8.52 o 
  -3   6   5       49.01       59.21      2.46 o 
  -2   6   5      117.49      122.23      2.57 o 
  -1   6   5      192.09      200.53      3.30 o 
   0   6   5        0.57        6.78      5.16 o 
   1   6   5      471.56      508.64      8.89 o 
   2   6   5       21.86       24.29      2.15 o 
   3   6   5       73.47       90.44      7.51 o 
   4   6   5       18.52       15.00      1.49 o 
   5   6   5      227.07      220.62      6.65 o 
   6   6   5      260.25      227.98      8.71 o 
   7   6   5       43.68       54.19      5.13 o 
   8   6   5       80.40       83.13      6.39 o 
   9   6   5        0.93       -0.59      2.80 o 
  10   6   5        0.47        0.46      2.01 o 
  11   6   5       19.69       22.46      4.73 o 
 -11   7   5        2.97        3.92      1.73 o 
 -10   7   5       10.56        9.46      1.66 o 
  -9   7   5       60.83       56.50      2.76 o 
  -8   7   5       28.49       27.64      1.90 o 
  -7   7   5      125.35      118.53      3.48 o 
  -6   7   5      123.04      119.60      4.71 o 
  -5   7   5        1.86        2.48      0.96 o 
  -4   7   5      819.72      785.71     10.28 o 
  -3   7   5       77.90       79.21      4.85 o 
  -2   7   5        8.02        9.25      0.97 o 
  -1   7   5       87.06       83.80      2.79 o 
   0   7   5       34.45       38.38      2.65 o 
   1   7   5        0.78       -1.14      1.07 o 
   2   7   5       41.44       41.76      2.76 o 
   3   7   5        0.97        1.53      1.32 o 
   4   7   5        8.43        9.54      2.73 o 
   5   7   5       96.46       90.44      8.18 o 
   6   7   5      148.95      152.46     11.13 o 
   7   7   5       23.35       21.58      2.92 o 
   8   7   5       20.27       20.24      2.92 o 
   9   7   5       84.74       94.65      5.36 o 
  10   7   5        2.13        2.00      2.14 o 
 -10   8   5        0.70        0.43      1.03 o 
  -9   8   5        9.36        9.69      1.44 o 
  -8   8   5        0.27        1.07      1.15 o 
  -7   8   5       44.23       47.79      2.64 o 
  -6   8   5        4.95        5.14      1.24 o 
  -5   8   5       10.04       10.31      1.55 o 
  -4   8   5       58.57       65.39      2.89 o 
  -3   8   5      103.98      112.71      4.56 o 
  -2   8   5       21.70       24.26      1.77 o 
  -1   8   5      279.03      263.51      5.31 o 
   0   8   5        3.99        2.99      1.12 o 
   1   8   5        9.90       10.45      1.80 o 
   2   8   5       13.98       13.03      2.02 o 
   3   8   5      123.43      141.68      5.23 o 
   4   8   5       30.11       34.39      3.04 o 
   5   8   5        3.68        1.87      1.51 o 
   6   8   5      117.26      107.75     11.65 o 
   7   8   5       21.90       23.40      3.94 o 
   8   8   5       21.49       27.96      3.56 o 
   9   8   5       22.84       18.01      3.20 o 
  10   8   5        9.35        5.45      3.43 o 
  -9   9   5        1.93        1.93      1.15 o 
  -8   9   5       45.54       45.61      2.53 o 
  -7   9   5       67.72       65.11      4.13 o 
  -6   9   5       44.83       41.75      7.63 o 
  -5   9   5       48.95       53.01      3.58 o 
  -4   9   5        4.51        4.43      1.74 o 
  -3   9   5       52.27       61.00      3.68 o 
  -2   9   5       43.01       41.70      3.11 o 
  -1   9   5      100.30       99.34      3.47 o 
   0   9   5      128.08      118.66      6.14 o 
   1   9   5      541.01      510.53     19.60 o 
   2   9   5      608.48      614.09     11.84 o 
   3   9   5       48.23       46.95      3.63 o 
   4   9   5      167.60      178.88     10.93 o 
   5   9   5        4.35        7.26      2.10 o 
   6   9   5      149.16      158.05     13.58 o 
   7   9   5        3.57        4.16      1.95 o 
   8   9   5        1.88       -0.42      1.72 o 
   9   9   5        5.03       -0.69      2.85 o 
  -9  10   5        9.39        7.11      1.89 o 
  -8  10   5        2.11        1.21      1.62 o 
  -7  10   5        3.12        0.26      1.35 o 
  -6  10   5       29.93       28.24      3.10 o 
  -5  10   5        0.57        0.55      2.38 o 
  -4  10   5      141.86      137.92      5.53 o 
  -3  10   5      362.07      356.29      8.91 o 
  -2  10   5      142.28      143.60      8.89 o 
  -1  10   5      239.18      245.75      8.32 o 
   0  10   5      122.85      114.25      9.90 o 
   1  10   5        3.63        3.20      4.24 o 
   2  10   5      162.34      158.70      7.66 o 
   3  10   5       93.09       83.24      4.61 o 
   4  10   5        0.10       -1.00      1.39 o 
   5  10   5       15.92       15.40      2.77 o 
   6  10   5        5.61        1.54      1.62 o 
   7  10   5        0.63        1.62      1.78 o 
   8  10   5       17.09       22.46      5.20 o 
  -7  11   5        5.44        8.56      2.00 o 
  -6  11   5        1.36        0.16      1.29 o 
  -5  11   5        9.66        9.49      2.28 o 
  -4  11   5       23.47       22.03      2.86 o 
  -3  11   5      149.66      165.41      6.25 o 
  -2  11   5       40.64       56.38      4.17 o 
  -1  11   5       64.12       62.11     10.85 o 
   0  11   5        1.80        3.74      1.63 o 
   1  11   5       20.46       19.37      2.75 o 
   2  11   5        7.45        4.65      2.09 o 
   3  11   5       27.99       24.12      5.09 o 
   4  11   5       21.57       31.72      3.60 o 
   5  11   5        0.10        1.16      1.77 o 
   6  11   5        1.66        0.33      1.84 o 
   7  11   5        3.37        2.71      3.39 o 
  -6  12   5        8.38        8.60      2.05 o 
  -5  12   5       10.40       15.55      2.76 o 
  -4  12   5        2.67        3.55      1.85 o 
  -3  12   5      191.60      203.66      7.15 o 
  -2  12   5        0.38       -0.71      1.38 o 
  -1  12   5       18.56       12.98      2.45 o 
   0  12   5        9.27        6.87      1.96 o 
   1  12   5       38.25       39.64      4.97 o 
   2  12   5        0.78        0.81      1.59 o 
   3  12   5       34.58       40.41      3.97 o 
   4  12   5        1.19        0.01      2.53 o 
   5  12   5        6.97        2.29      2.15 o 
   6  12   5        1.68       -0.72      3.18 o 
  -4  13   5       15.60       14.80      2.78 o 
  -3  13   5       10.52       17.62      2.88 o 
  -2  13   5        0.12       -0.94      1.43 o 
  -1  13   5        4.24        2.46      1.77 o 
   0  13   5       10.94       11.06      4.30 o 
   1  13   5       24.00       26.16      3.08 o 
   2  13   5        8.68        8.45      3.47 o 
   3  13   5       13.30        9.97      2.58 o 
   4  13   5       22.43       34.41      5.63 o 
 -12   0   6       74.29       86.02      7.58 o 
 -11   0   6       36.02       45.97      5.63 o 
 -10   0   6        0.85        2.56      2.42 o 
  -9   0   6        4.50        5.31      2.82 o 
  -8   0   6       29.70       38.67      4.41 o 
  -7   0   6       55.39       62.84      4.80 o 
  -6   0   6       35.07       23.51      2.09 o 
  -5   0   6      787.60      695.17     10.26 o 
  -4   0   6      152.53      178.53      4.24 o 
  -3   0   6       28.10       28.48      1.30 o 
  -2   0   6      627.88      651.95      6.72 o 
  -1   0   6      258.70      252.03      2.93 o 
   0   0   6     2403.02     2252.66     18.18 o 
   1   0   6      388.25      418.67      8.21 o 
   2   0   6      580.81      537.62      7.32 o 
   3   0   6     1815.51     1858.22     19.50 o 
   4   0   6      215.06      165.87      3.99 o 
   5   0   6      274.69      264.81      6.81 o 
   6   0   6       20.94       18.08      1.70 o 
   7   0   6      149.31      148.19      4.50 o 
   8   0   6       68.57       58.02      3.07 o 
   9   0   6        3.35        4.05      1.35 o 
  10   0   6       13.97       13.07      3.25 o 
  11   0   6        2.71       -0.40      1.91 o 
 -12   1   6        0.83        2.47      1.98 o 
 -11   1   6       56.75       68.27      4.48 o 
 -10   1   6        0.73        1.07      1.63 o 
  -9   1   6      657.67      621.04     15.19 o 
  -8   1   6      220.61      191.72      6.02 o 
  -7   1   6        1.26        2.00      1.08 o 
  -6   1   6       26.78       25.33      1.78 o 
  -5   1   6       42.74       28.30      1.67 o 
  -4   1   6      504.28      521.72      4.85 o 
  -3   1   6     1233.72     1240.55      8.07 o 
  -2   1   6      553.45      573.97      4.36 o 
  -1   1   6      275.63      278.36      3.34 o 
   0   1   6      403.19      393.25      3.42 o 
   1   1   6     2093.77     2145.52     15.13 o 
   2   1   6      154.73      158.71      2.39 o 
   3   1   6     2136.11     2217.18     24.64 o 
   4   1   6      252.01      257.79      3.58 o 
   5   1   6       29.72       31.80      1.45 o 
   6   1   6      265.14      262.62      4.04 o 
   7   1   6       16.76       19.57      1.35 o 
   8   1   6        0.60        1.44      0.76 o 
   9   1   6        2.45        2.84      1.15 o 
  10   1   6        4.49        6.90      2.92 o 
  11   1   6        3.65        3.39      2.56 o 
  12   1   6        0.13        4.62      3.00 o 
 -12   2   6        5.32        8.41      2.44 o 
 -11   2   6        6.40        7.20      2.34 o 
 -10   2   6       25.54       24.79      3.02 o 
  -9   2   6        0.23        0.25      1.66 o 
  -8   2   6      170.51      163.84      4.48 o 
  -7   2   6        6.82        9.15      1.43 o 
  -6   2   6      468.18      458.62      6.89 o 
  -5   2   6      236.90      245.49      4.54 o 
  -4   2   6     1105.79     1042.58      8.80 o 
  -3   2   6      725.81      752.14      8.68 o 
  -2   2   6      305.39      317.84      5.01 o 
  -1   2   6       45.06       31.52      0.81 o 
   0   2   6        0.12       -0.06      0.43 o 
   1   2   6       15.14       31.18      1.76 o 
   2   2   6      369.32      382.88      5.23 o 
   3   2   6      267.37      259.10      3.39 o 
   4   2   6      145.35      121.08      2.37 o 
   5   2   6       15.52       19.06      1.17 o 
   6   2   6      231.74      231.94      4.75 o 
   7   2   6        3.94        2.08      1.12 o 
   8   2   6      160.61      156.98      4.18 o 
   9   2   6        0.60       -0.01      1.35 o 
  10   2   6       30.10       24.63      5.89 o 
  11   2   6        5.40       10.22      3.43 o 
  12   2   6        0.78        0.65      2.64 o 
 -12   3   6        0.46        3.75      2.00 o 
 -11   3   6        6.01       11.99      5.94 o 
 -10   3   6        7.98        8.22      2.40 o 
  -9   3   6        0.01        1.58      1.30 o 
  -8   3   6        0.17        0.10      1.17 o 
  -7   3   6        0.00        0.01      1.32 o 
  -6   3   6       47.03       44.81      2.29 o 
  -5   3   6      483.69      463.19      7.38 o 
  -4   3   6     1407.27     1475.63     15.37 o 
  -3   3   6      209.68      252.60      4.26 o 
  -2   3   6       79.47      103.39      1.79 o 
  -1   3   6      432.75      477.43      7.86 o 
   0   3   6      704.00      685.97      8.27 o 
   1   3   6       23.40       21.74      1.27 o 
   2   3   6      171.96      151.26      4.61 o 
   3   3   6      309.82      363.70      4.20 o 
   4   3   6       17.87       10.10      0.84 o 
   5   3   6       23.20       19.26      1.19 o 
   6   3   6       41.81       44.77      1.78 o 
   7   3   6       40.97       40.99      2.19 o 
   8   3   6        2.67        3.02      1.55 o 
   9   3   6        0.06       -1.03      1.46 o 
  10   3   6        9.30       12.14      2.37 o 
  11   3   6        2.50        4.59      2.82 o 
 -12   4   6        5.10        3.54      2.92 o 
 -11   4   6       10.68        6.09      2.31 o 
 -10   4   6        3.22        3.85      1.54 o 
  -9   4   6        1.98        2.06      1.33 o 
  -8   4   6      130.17      124.70      4.08 o 
  -7   4   6        5.23        5.89      1.35 o 
  -6   4   6        6.50        8.65      1.35 o 
  -5   4   6      181.03      190.03      5.85 o 
  -4   4   6      142.95      148.24      3.88 o 
  -3   4   6     1050.57     1068.77     14.38 o 
  -2   4   6      109.14      138.80      3.30 o 
  -1   4   6        1.34        0.60      0.41 o 
   0   4   6      119.13      127.21      2.94 o 
   1   4   6      204.75      194.69      6.39 o 
   2   4   6      302.98      280.27      5.01 o 
   3   4   6      697.28      643.48     11.44 o 
   4   4   6      122.18      144.56      4.26 o 
   5   4   6       69.98       70.95      2.61 o 
   6   4   6       29.00       27.06      1.87 o 
   7   4   6      102.72      100.66     10.96 o 
   8   4   6       12.92       18.00      2.54 o 
   9   4   6        0.54       -1.11      1.47 o 
  10   4   6        0.05       -1.35      1.40 o 
  11   4   6        0.71        3.38      1.95 o 
 -11   5   6        1.65        0.49      1.36 o 
 -10   5   6        0.90        0.83      1.33 o 
  -9   5   6       51.67       47.17      2.46 o 
  -8   5   6       11.40       14.33      1.83 o 
  -7   5   6        3.83        0.63      1.06 o 
  -6   5   6        0.05        0.18      0.89 o 
  -5   5   6       26.01       25.91      1.58 o 
  -4   5   6        1.31        0.12      0.62 o 
  -3   5   6      216.06      247.41      3.54 o 
  -2   5   6      553.98      589.58     10.28 o 
  -1   5   6     1568.91     1608.79     14.72 o 
   0   5   6      266.49      258.70      3.63 o 
   1   5   6     2632.97     2803.83     24.12 o 
   2   5   6        0.74       -0.46      0.59 o 
   3   5   6        3.91        1.92      0.98 o 
   4   5   6       71.62       66.04      3.07 o 
   5   5   6        6.60        7.81      1.23 o 
   6   5   6       55.71       51.27      2.53 o 
   7   5   6        6.08        9.16      2.10 o 
   8   5   6      358.05      376.49     12.40 o 
   9   5   6       21.53       25.53      3.14 o 
  10   5   6       19.99       25.00      3.26 o 
  11   5   6        0.11        1.59      1.90 o 
 -11   6   6        2.21        1.22      1.48 o 
 -10   6   6        8.46        7.86      1.79 o 
  -9   6   6        4.32        1.74      1.13 o 
  -8   6   6        1.02        0.61      1.13 o 
  -7   6   6        9.44        6.99      1.49 o 
  -6   6   6      203.22      189.00      4.11 o 
  -5   6   6       56.50       49.26      2.09 o 
  -4   6   6       83.83       93.48      3.29 o 
  -3   6   6      593.80      598.51     16.09 o 
  -2   6   6      123.93      130.19      2.67 o 
  -1   6   6        0.54       -0.45      0.59 o 
   0   6   6      118.46      137.36      6.72 o 
   1   6   6      206.37      235.26      6.58 o 
   2   6   6       18.49       18.22      2.69 o 
   3   6   6      534.38      527.79     19.42 o 
   4   6   6       24.27       32.38      2.06 o 
   5   6   6      272.76      275.53      8.81 o 
   6   6   6       56.13       62.65      3.83 o 
   7   6   6        0.71        1.05      1.62 o 
   8   6   6       58.86       52.18      5.42 o 
   9   6   6       10.30       15.43      3.61 o 
  10   6   6        0.61        0.14      1.76 o 
 -11   7   6       10.19        9.34      2.48 o 
 -10   7   6        6.06        9.73      1.73 o 
  -9   7   6        3.12        3.20      1.15 o 
  -8   7   6       18.58       14.91      1.77 o 
  -7   7   6       22.91       26.28      1.98 o 
  -6   7   6       17.82       15.18      1.59 o 
  -5   7   6       62.52       55.87      2.35 o 
  -4   7   6       27.52       26.99      1.99 o 
  -3   7   6      398.26      396.33     28.63 o 
  -2   7   6      272.47      247.89     11.56 o 
  -1   7   6      195.30      197.51     12.16 o 
   0   7   6       32.64       23.34      3.59 o 
   1   7   6       46.11       61.27      6.55 o 
   2   7   6        1.71        2.21      1.17 o 
   3   7   6        8.38       13.30      2.02 o 
   4   7   6       68.28       63.86      3.68 o 
   5   7   6        0.00       -0.17      1.00 o 
   6   7   6       34.08       23.23      2.91 o 
   7   7   6       34.86       28.58      6.36 o 
   8   7   6       20.59       18.93      2.92 o 
   9   7   6        0.75        0.27      1.70 o 
  10   7   6        0.13       -0.83      2.85 o 
 -10   8   6        9.36       13.22      1.86 o 
  -9   8   6        8.78        8.94      1.43 o 
  -8   8   6       73.56       73.56      2.78 o 
  -7   8   6       52.75       52.31      4.07 o 
  -6   8   6      387.59      311.70     41.49 o 
  -5   8   6        5.23        3.91      3.50 o 
  -4   8   6      392.31      384.45      8.84 o 
  -3   8   6       38.58       41.91      3.11 o 
  -2   8   6      758.85      714.73     13.79 o 
  -1   8   6       76.05       62.61      2.70 o 
   0   8   6      101.43      114.13      5.67 o 
   1   8   6       98.98       93.39      4.10 o 
   2   8   6       30.83       26.37      2.62 o 
   3   8   6       11.59       16.78      2.36 o 
   4   8   6       98.34       95.89      5.42 o 
   5   8   6        3.81        0.27      1.41 o 
   6   8   6        3.34        5.74      1.87 o 
   7   8   6       31.86       31.57      3.50 o 
   8   8   6       56.29       66.64      7.84 o 
   9   8   6        0.59        0.41      1.82 o 
  -9   9   6        1.44        1.92      1.13 o 
  -8   9   6        0.47        0.51      1.20 o 
  -7   9   6        0.00       -0.95      2.80 o 
  -6   9   6        8.06        6.29      1.97 o 
  -5   9   6        0.80       -1.77      1.50 o 
  -4   9   6      252.99      244.80      7.61 o 
  -3   9   6      242.62      226.23     19.09 o 
  -2   9   6      367.74      368.43     21.09 o 
  -1   9   6      105.57       94.83      4.19 o 
   0   9   6        1.58        0.91      1.75 o 
   1   9   6        3.75        3.66      1.61 o 
   2   9   6       27.51       26.44      2.87 o 
   3   9   6      284.90      263.73     15.00 o 
   4   9   6       33.08       38.82      3.52 o 
   5   9   6      140.56      134.60      5.94 o 
   6   9   6        0.97       -0.12      1.55 o 
   7   9   6        2.88        1.88      1.84 o 
   8   9   6        0.03        1.52      1.80 o 
   9   9   6        5.13        3.68      2.96 o 
  -8  10   6       14.67       13.39      2.73 o 
  -7  10   6        4.12        2.65      2.10 o 
  -6  10   6        0.48        0.08      1.60 o 
  -5  10   6        4.99        1.99      3.20 o 
  -4  10   6       23.91       22.52      2.89 o 
  -3  10   6        1.01        2.18      2.82 o 
  -2  10   6       34.84       42.53      3.54 o 
  -1  10   6       70.30       64.41      7.30 o 
   0  10   6       61.34       58.45      3.47 o 
   1  10   6        0.19       -1.54      1.20 o 
   2  10   6       28.86       31.69      3.14 o 
   3  10   6       12.46       19.14      2.78 o 
   4  10   6        9.71       14.19      2.57 o 
   5  10   6        8.22        5.89      2.21 o 
   6  10   6       16.49       16.39      2.96 o 
   7  10   6        2.98        4.17      2.56 o 
   8  10   6        6.79        0.00      3.03 o 
  -7  11   6        1.91       -0.27      1.73 o 
  -6  11   6        0.00       -2.38      1.59 o 
  -5  11   6        4.64        4.59      2.18 o 
  -4  11   6       57.92       52.06      3.83 o 
  -3  11   6       35.68       29.48      3.20 o 
  -2  11   6       34.51       34.32      3.33 o 
  -1  11   6        1.97       -0.38      1.38 o 
   0  11   6       58.26       50.24      3.72 o 
   1  11   6       24.41       24.45      3.90 o 
   2  11   6       78.56       87.95      4.78 o 
   3  11   6      109.25      106.16      9.97 o 
   4  11   6       46.95       51.93      4.33 o 
   5  11   6       43.10       38.39      3.98 o 
   6  11   6       20.33       18.31      3.31 o 
   7  11   6        0.02       -0.29      3.14 o 
  -6  12   6       12.62        8.05      1.99 o 
  -5  12   6        0.64       -1.03      1.73 o 
  -4  12   6        0.09        0.90      1.84 o 
  -3  12   6       25.09       37.22      6.72 o 
  -2  12   6        0.04       -1.32      1.31 o 
  -1  12   6       70.57       64.60      4.31 o 
   0  12   6       17.44       19.25      3.72 o 
   1  12   6       11.82        8.62      2.08 o 
   2  12   6        1.05        0.35      2.24 o 
   3  12   6        0.36        0.33      2.40 o 
   4  12   6        0.37       -2.33      1.55 o 
   5  12   6       23.85       24.23      5.09 o 
  -4  13   6        0.79        1.23      1.83 o 
  -3  13   6        7.44       16.49      2.78 o 
  -2  13   6        0.08       -0.62      1.47 o 
  -1  13   6        0.78        0.25      1.57 o 
   0  13   6        2.10       -1.59      1.72 o 
   1  13   6        4.36        4.12      2.27 o 
   2  13   6        2.92        1.67      1.56 o 
   3  13   6        0.07       -2.02      2.67 o 
 -12   1   7        0.79       -0.94      3.66 o 
 -11   1   7        5.89        9.32      2.37 o 
 -10   1   7        0.61        2.26      1.72 o 
  -9   1   7        0.10       -1.37      1.45 o 
  -8   1   7       24.26       25.63      2.22 o 
  -7   1   7       58.32       59.57      2.77 o 
  -6   1   7      311.89      314.82      5.60 o 
  -5   1   7      264.58      264.66      4.11 o 
  -4   1   7      209.15      198.01      2.93 o 
  -3   1   7     1435.91     1515.42      9.64 o 
  -2   1   7      283.74      300.15      2.73 o 
  -1   1   7      120.59      118.18      1.49 o 
   0   1   7      291.18      299.98      2.78 o 
   1   1   7        0.45        0.76      0.35 o 
   2   1   7      231.94      220.25      3.05 o 
   3   1   7     1451.50     1367.99     10.99 o 
   4   1   7     1013.95      992.54      8.85 o 
   5   1   7        2.56        3.62      0.72 o 
   6   1   7       78.52       77.55      2.26 o 
   7   1   7        0.04        1.49      0.73 o 
   8   1   7       98.51       90.72      2.75 o 
   9   1   7       88.38       84.36      4.12 o 
  10   1   7        6.47        9.75      3.07 o 
  11   1   7        3.05        3.72      2.74 o 
 -12   2   7       11.88       19.60      3.36 o 
 -11   2   7        6.35        7.68      2.42 o 
 -10   2   7        0.97        0.81      1.69 o 
  -9   2   7       61.89       67.31      3.30 o 
  -8   2   7        2.05        0.41      2.24 o 
  -7   2   7        0.86        2.29      1.19 o 
  -6   2   7        8.52       10.91      1.44 o 
  -5   2   7      701.94      658.32      8.33 o 
  -4   2   7        0.64        8.54      4.78 o 
  -3   2   7      842.31      900.27      7.89 o 
  -2   2   7      434.23      415.31      4.01 o 
  -1   2   7        5.92        6.18      0.52 o 
   0   2   7        2.45        3.73      0.48 o 
   1   2   7       81.13      121.32      1.89 o 
   2   2   7      938.71      984.18      9.81 o 
   3   2   7      325.89      326.43      5.24 o 
   4   2   7      806.86      821.69      9.04 o 
   5   2   7      155.84      148.85      6.24 o 
   6   2   7      153.41      156.64      3.20 o 
   7   2   7       91.76       88.04      2.95 o 
   8   2   7       11.21        8.90      1.39 o 
   9   2   7        1.67        2.94      1.60 o 
  10   2   7        2.01        2.13      1.44 o 
  11   2   7        0.65        0.25      2.24 o 
 -12   3   7        9.95       12.89      4.08 o 
 -11   3   7        0.03        0.08      1.72 o 
 -10   3   7       68.41       72.63      3.59 o 
  -9   3   7       91.52       89.14      3.67 o 
  -8   3   7      704.31      666.82      9.81 o 
  -7   3   7       37.62       32.42      2.26 o 
  -6   3   7      488.39      490.21     11.63 o 
  -5   3   7       98.36       93.57      2.91 o 
  -4   3   7      252.99      245.48      5.42 o 
  -3   3   7       72.34       80.86      2.05 o 
  -2   3   7      181.40      164.14      2.40 o 
  -1   3   7       41.98       29.08      1.00 o 
   0   3   7       81.12       68.62      3.38 o 
   1   3   7       23.61       34.14      1.60 o 
   2   3   7      806.78      858.82      9.46 o 
   3   3   7        0.49        0.60      0.42 o 
   4   3   7       16.34       12.26      1.38 o 
   5   3   7       38.50       44.41      2.10 o 
   6   3   7        0.13        0.50      1.15 o 
   7   3   7       77.99       78.18      3.05 o 
   8   3   7       65.59       63.73      8.40 o 
   9   3   7        6.55        5.45      2.96 o 
  10   3   7       13.16       13.04      2.32 o 
  11   3   7        3.41        4.59      3.03 o 
 -11   4   7        3.21        6.82      2.44 o 
 -10   4   7       16.00       12.61      2.03 o 
  -9   4   7        1.87        1.55      1.27 o 
  -8   4   7        7.93       11.54      2.04 o 
  -7   4   7       37.47       39.19      3.84 o 
  -6   4   7       66.09       65.97      2.73 o 
  -5   4   7      327.52      318.08      6.97 o 
  -4   4   7      101.38      102.14      2.58 o 
  -3   4   7      162.87      175.44      2.85 o 
  -2   4   7       34.58       30.11      2.00 o 
  -1   4   7       41.24       50.59      1.32 o 
   0   4   7      266.07      260.79      5.33 o 
   1   4   7      832.21      837.41      9.53 o 
   2   4   7        5.26        3.58      0.88 o 
   3   4   7      142.50      138.53      3.47 o 
   4   4   7      348.29      347.33      6.83 o 
   5   4   7       54.79       62.44      2.53 o 
   6   4   7      287.88      276.20     13.06 o 
   7   4   7       10.23       13.83      2.20 o 
   8   4   7        3.72        4.66      1.82 o 
   9   4   7        1.99        1.40      3.02 o 
  10   4   7        5.94        7.31      2.10 o 
  11   4   7       12.33       20.01      6.14 o 
 -11   5   7        1.44        5.95      1.83 o 
 -10   5   7        1.20        2.80      1.51 o 
  -9   5   7       70.29       66.84      6.39 o 
  -8   5   7        0.04       -0.86      1.03 o 
  -7   5   7        0.13        0.74      1.05 o 
  -6   5   7       81.70       90.47      2.80 o 
  -5   5   7      104.26       93.03      2.72 o 
  -4   5   7       36.94       32.52      1.67 o 
  -3   5   7      612.01      669.10     15.84 o 
  -2   5   7      775.38      811.80     16.77 o 
  -1   5   7      969.00     1016.53     13.04 o 
   0   5   7      342.38      373.16     12.45 o 
   1   5   7        9.77       12.43      1.29 o 
   2   5   7      631.75      676.07     10.31 o 
   3   5   7       31.16       32.23      2.36 o 
   4   5   7        1.32        0.94      0.83 o 
   5   5   7      488.21      472.18      9.06 o 
   6   5   7       57.32       55.74      2.68 o 
   7   5   7       26.16       31.63      3.06 o 
   8   5   7       34.98       29.80      4.33 o 
   9   5   7        0.65        1.67      1.67 o 
  10   5   7        2.62        3.27      1.99 o 
  11   5   7        5.59        4.48      3.29 o 
 -11   6   7        6.00        7.95      1.91 o 
 -10   6   7        3.88       -1.22      2.12 o 
  -9   6   7        0.06       -1.37      0.99 o 
  -8   6   7        0.51        0.48      1.22 o 
  -7   6   7        4.68        6.79      1.33 o 
  -6   6   7       20.59       16.96      1.63 o 
  -5   6   7        8.98       11.36      1.35 o 
  -4   6   7        1.32        0.67      1.14 o 
  -3   6   7      114.30      104.06      4.23 o 
  -2   6   7       72.20       77.81      3.23 o 
  -1   6   7        0.77       -0.77      1.06 o 
   0   6   7       59.25       53.21      7.08 o 
   1   6   7       21.26       16.20      1.90 o 
   2   6   7      341.11      348.45      6.41 o 
   3   6   7      224.57      243.73      6.95 o 
   4   6   7      221.91      225.37      6.59 o 
   5   6   7        8.34        5.72      1.31 o 
   6   6   7      161.15      155.65      5.80 o 
   7   6   7        0.03        1.28      1.51 o 
   8   6   7       11.40        9.41      2.42 o 
   9   6   7        5.44        9.11      2.74 o 
  10   6   7        4.91        8.00      3.09 o 
 -10   7   7        1.57        0.24      1.08 o 
  -9   7   7        0.83        1.40      1.09 o 
  -8   7   7      117.16       97.36      3.39 o 
  -7   7   7      132.86      135.84      3.84 o 
  -6   7   7      154.19      134.88      5.62 o 
  -5   7   7      426.37      408.41     14.93 o 
  -4   7   7      333.56      307.07      7.73 o 
  -3   7   7      304.98      308.94      7.70 o 
  -2   7   7      251.66      264.84      5.17 o 
  -1   7   7      122.39      123.41      3.59 o 
   0   7   7       69.40       62.19      4.12 o 
   1   7   7       81.57       75.16      3.57 o 
   2   7   7      187.41      164.94      5.36 o 
   3   7   7      124.99      123.62      4.84 o 
   4   7   7      429.49      437.79      9.40 o 
   5   7   7       13.20       15.71      1.85 o 
   6   7   7        2.66        2.75      1.62 o 
   7   7   7       24.30       23.23      3.04 o 
   8   7   7       20.16       23.93      3.25 o 
   9   7   7       18.32       18.18      3.10 o 
  10   7   7        1.53        2.85      3.07 o 
 -10   8   7        1.00        0.19      1.19 o 
  -9   8   7        6.75       11.41      1.60 o 
  -8   8   7        4.11        4.96      1.67 o 
  -7   8   7        2.77        3.01      1.50 o 
  -6   8   7       27.57       28.64      2.97 o 
  -5   8   7       56.68       51.32      3.65 o 
  -4   8   7       19.71       18.75      4.51 o 
  -3   8   7      285.52      289.46      7.79 o 
  -2   8   7       75.34       66.79      3.89 o 
  -1   8   7      148.19      123.71      4.74 o 
   0   8   7       20.15       20.46      2.17 o 
   1   8   7        4.90        4.22      1.49 o 
   2   8   7       52.12       51.11      3.39 o 
   3   8   7       45.21       47.50      3.99 o 
   4   8   7       88.05       79.34      4.34 o 
   5   8   7       48.59       48.53      4.17 o 
   6   8   7        0.19        0.02      1.48 o 
   7   8   7       11.86       16.63      2.78 o 
   8   8   7        0.01       -1.66      1.58 o 
   9   8   7        2.01        0.55      1.97 o 
  -9   9   7        3.36        0.59      1.20 o 
  -8   9   7        8.75        4.55      3.02 o 
  -7   9   7        2.91       -1.06      1.64 o 
  -6   9   7        1.33       -1.88      1.43 o 
  -5   9   7        7.22       10.15      2.25 o 
  -4   9   7        0.87        1.91      2.09 o 
  -3   9   7       39.75       36.36      3.26 o 
  -2   9   7        3.64        7.14      1.86 o 
  -1   9   7      155.79      146.75      4.86 o 
   0   9   7        2.95        9.58      1.80 o 
   1   9   7      170.21      171.39      5.97 o 
   2   9   7       34.77       33.39      6.01 o 
   3   9   7       23.88       18.44      2.71 o 
   4   9   7      320.41      331.02     25.82 o 
   5   9   7       42.13       42.16      3.88 o 
   6   9   7        0.54       -0.28      1.57 o 
   7   9   7       31.67       39.41      7.75 o 
   8   9   7        4.68        3.97      2.09 o 
  -8  10   7        0.00       -0.82      1.50 o 
  -7  10   7       19.07       21.47      3.15 o 
  -6  10   7       15.69       14.11      2.63 o 
  -5  10   7        3.46        1.88      1.73 o 
  -4  10   7       28.05       34.50      3.65 o 
  -3  10   7       15.30       18.91      2.71 o 
  -2  10   7      228.76      242.10     24.55 o 
  -1  10   7      254.53      241.92     22.26 o 
   0  10   7       96.23       97.59      4.44 o 
   1  10   7       26.35       27.94      2.96 o 
   2  10   7      126.49      125.36      5.59 o 
   3  10   7       28.40       37.26      6.39 o 
   4  10   7        8.46        7.21      3.85 o 
   5  10   7       24.46       26.33      3.41 o 
   6  10   7        0.70       -1.20      1.80 o 
   7  10   7       14.25       18.30      3.27 o 
  -7  11   7        7.23        8.46      2.57 o 
  -6  11   7       17.41       18.13      2.95 o 
  -5  11   7        4.67        0.93      1.90 o 
  -4  11   7       35.47       37.47      3.62 o 
  -3  11   7       13.17       15.88      2.72 o 
  -2  11   7        9.64        9.07      2.23 o 
  -1  11   7      132.26      132.48     12.39 o 
   0  11   7        0.20        0.37      1.12 o 
   1  11   7       48.27       51.93      5.24 o 
   2  11   7       12.44        7.90      2.73 o 
   3  11   7       53.64       52.65      4.27 o 
   4  11   7       11.34       15.49      2.96 o 
   5  11   7        0.16        0.07      1.89 o 
   6  11   7       16.01       19.75      4.91 o 
  -5  12   7       26.14       23.94      3.38 o 
  -4  12   7        2.07        1.87      2.62 o 
  -3  12   7        0.00        1.91      1.75 o 
  -2  12   7       11.96       13.18      2.60 o 
  -1  12   7       20.85       22.88      4.89 o 
   0  12   7       11.64       15.71      2.81 o 
   1  12   7       35.78       28.66      4.32 o 
   2  12   7       15.11       14.53      3.21 o 
   3  12   7        3.08        4.54      2.22 o 
   4  12   7        2.63        0.64      1.82 o 
   5  12   7        8.70       16.72      4.77 o 
  -3  13   7       17.13       16.90      3.00 o 
  -2  13   7       31.26       30.69      5.29 o 
  -1  13   7        2.47        4.15      1.88 o 
   0  13   7        0.04       -0.23      2.82 o 
   1  13   7        0.00        2.56      1.99 o 
   2  13   7        0.42       -0.18      2.78 o 
 -12   0   8        5.80       15.02      4.44 o 
 -11   0   8        2.75       -0.29      2.20 o 
 -10   0   8        1.05        0.58      2.53 o 
  -9   0   8        3.11       -2.98      1.99 o 
  -8   0   8      284.01      296.05     10.98 o 
  -7   0   8       79.82       66.90      3.65 o 
  -6   0   8       76.67       79.07      3.46 o 
  -5   0   8        2.78        1.90      1.07 o 
  -4   0   8       86.43       74.06      2.24 o 
  -3   0   8      644.10      615.82      7.13 o 
  -2   0   8     2092.63     2167.80     15.75 o 
  -1   0   8      410.67      425.43      5.25 o 
   0   0   8      147.48      163.53      2.91 o 
   1   0   8      306.16      296.39      6.07 o 
   2   0   8      833.81      855.90     10.88 o 
   3   0   8      648.55      609.33      8.86 o 
   4   0   8       41.74       42.48      2.22 o 
   5   0   8      822.55      822.10     11.61 o 
   6   0   8      345.02      332.29      6.89 o 
   7   0   8      231.10      204.80      5.58 o 
   8   0   8      528.81      520.61      9.86 o 
   9   0   8        0.38       -0.14      1.62 o 
 -12   1   8        7.08       11.43      2.73 o 
 -11   1   8       11.87       14.31      2.72 o 
 -10   1   8        4.22        4.63      3.11 o 
  -9   1   8       41.78       43.58      3.83 o 
  -8   1   8      240.40      219.71      5.34 o 
  -7   1   8     1557.80     1508.27     16.17 o 
  -6   1   8       68.99       64.35      2.66 o 
  -5   1   8        0.02       -0.41      0.84 o 
  -4   1   8      157.03      150.66      3.23 o 
  -3   1   8      195.80      207.09      2.57 o 
  -2   1   8      412.23      411.13      3.48 o 
  -1   1   8      319.29      328.29      3.12 o 
   0   1   8     1372.42     1409.67      8.95 o 
   1   1   8      209.04      244.72      2.80 o 
   2   1   8      226.00      206.48      3.06 o 
   3   1   8       57.69       52.78      1.66 o 
   4   1   8      287.08      286.64      4.18 o 
   5   1   8      131.56      127.64      2.81 o 
   6   1   8      339.24      318.54      5.50 o 
   7   1   8       10.78        8.79      1.29 o 
   8   1   8        3.37        4.72      1.93 o 
   9   1   8        2.39        4.79      2.55 o 
  10   1   8        1.93        1.44      2.17 o 
 -12   2   8       19.13       26.90      5.24 o 
 -11   2   8        4.33        7.65      2.36 o 
 -10   2   8        7.85        4.79      4.10 o 
  -9   2   8       24.90       20.36      2.22 o 
  -8   2   8       82.15       76.27      3.34 o 
  -7   2   8      108.45      104.48      3.59 o 
  -6   2   8       20.60       18.13      1.70 o 
  -5   2   8       67.02       61.94      2.48 o 
  -4   2   8       18.89       18.88      1.39 o 
  -3   2   8      201.26      202.88      2.40 o 
  -2   2   8       55.47       59.37      1.23 o 
  -1   2   8     1500.54     1591.61      9.07 o 
   0   2   8       52.10       51.56      1.07 o 
   1   2   8      116.89      150.13      2.97 o 
   2   2   8       45.00       51.82      1.44 o 
   3   2   8       42.36       34.96      1.69 o 
   4   2   8        0.12        0.32      0.66 o 
   5   2   8       14.55       12.64      1.31 o 
   6   2   8      290.14      269.25      7.12 o 
   7   2   8       26.96       23.21      1.83 o 
   8   2   8      142.66      135.52      3.96 o 
   9   2   8       23.09       22.17      4.51 o 
  10   2   8        3.45        4.71      1.82 o 
  11   2   8        0.02        1.44      2.60 o 
 -11   3   8        0.05        4.83      2.13 o 
 -10   3   8        8.71        8.71      1.90 o 
  -9   3   8        3.30        5.57      1.58 o 
  -8   3   8       29.65       32.68      2.48 o 
  -7   3   8       42.54       35.10      2.60 o 
  -6   3   8      238.38      242.24     10.98 o 
  -5   3   8        0.16        1.16      1.22 o 
  -4   3   8      439.35      401.81      4.41 o 
  -3   3   8      159.87      158.51      2.51 o 
  -2   3   8      231.53      268.20      4.78 o 
  -1   3   8       24.66       32.15      1.25 o 
   0   3   8        0.89        0.09      0.44 o 
   1   3   8     1648.15     1605.39     15.11 o 
   2   3   8      198.39      205.09      4.06 o 
   3   3   8       12.01       11.61      1.22 o 
   4   3   8      183.57      174.38      4.28 o 
   5   3   8      134.10      132.22      3.56 o 
   6   3   8      160.00      156.28      5.67 o 
   7   3   8       21.60       19.82      1.80 o 
   8   3   8        0.11       -0.66      1.24 o 
   9   3   8       13.15       12.94      2.33 o 
  10   3   8        3.99        2.96      3.83 o 
  11   3   8        1.44       -0.54      2.38 o 
 -11   4   8        3.17        4.25      1.69 o 
 -10   4   8       16.86       11.36      1.96 o 
  -9   4   8       20.81       24.01      3.21 o 
  -8   4   8       12.39        8.38      1.68 o 
  -7   4   8       19.62       15.76      1.83 o 
  -6   4   8      112.10      111.90      3.58 o 
  -5   4   8        0.22        0.92      0.77 o 
  -4   4   8       39.43       40.72      1.74 o 
  -3   4   8      348.52      346.79      4.07 o 
  -2   4   8        0.48       -0.18      0.47 o 
  -1   4   8       82.72       93.47      3.73 o 
   0   4   8      229.54      220.27      4.28 o 
   1   4   8      350.14      336.40      7.09 o 
   2   4   8        0.96        1.27      1.75 o 
   3   4   8       64.82       43.83      2.15 o 
   4   4   8      112.46      105.30      3.78 o 
   5   4   8      338.46      351.42      6.25 o 
   6   4   8      493.72      456.71      7.45 o 
   7   4   8       38.51       37.86      2.36 o 
   8   4   8        0.87        2.00      1.50 o 
   9   4   8        0.01        0.38      1.54 o 
  10   4   8        5.76        7.60      2.26 o 
  11   4   8        2.47        4.89      2.14 o 
 -11   5   8        2.09        2.30      1.66 o 
 -10   5   8        1.95        2.82      1.52 o 
  -9   5   8       15.92       14.20      2.05 o 
  -8   5   8       15.79       16.50      2.03 o 
  -7   5   8       79.52       76.70      4.98 o 
  -6   5   8       46.63       41.51      3.42 o 
  -5   5   8       80.05       62.03      2.37 o 
  -4   5   8       23.03       18.86      1.43 o 
  -3   5   8       80.90       70.62      2.35 o 
  -2   5   8      337.31      323.65      5.31 o 
  -1   5   8        1.69        2.88      0.90 o 
   0   5   8      386.32      370.62      9.95 o 
   1   5   8      118.58      129.03      4.21 o 
   2   5   8      895.07      948.39     12.43 o 
   3   5   8      135.12      146.62      4.32 o 
   4   5   8        0.05       -0.35      0.81 o 
   5   5   8       22.36       22.83      1.91 o 
   6   5   8      268.98      252.51      5.58 o 
   7   5   8       40.00       42.91      4.03 o 
   8   5   8        0.24        0.38      2.49 o 
   9   5   8        0.06        0.69      1.66 o 
  10   5   8       13.29       16.36      5.65 o 
 -11   6   8        3.39        5.84      2.18 o 
 -10   6   8       19.83       20.05      2.47 o 
  -9   6   8        5.81        9.59      1.88 o 
  -8   6   8       10.87       10.41      1.55 o 
  -7   6   8       67.23       56.11      2.56 o 
  -6   6   8       13.34        9.90      1.41 o 
  -5   6   8       94.56       82.29      3.01 o 
  -4   6   8      926.90      872.29     34.01 o 
  -3   6   8        1.64        1.27      1.28 o 
  -2   6   8        8.97       10.98      1.51 o 
  -1   6   8       52.24       47.47      2.72 o 
   0   6   8       21.38       21.89      3.03 o 
   1   6   8      120.94      130.08      3.99 o 
   2   6   8       12.52       11.89      1.48 o 
   3   6   8        1.09        1.52      1.02 o 
   4   6   8       76.01       69.06      5.36 o 
   5   6   8        9.06        7.54      1.75 o 
   6   6   8       22.69       19.21      1.99 o 
   7   6   8      203.67      214.76      7.21 o 
   8   6   8        0.36       -1.41      1.43 o 
   9   6   8        0.48        0.79      1.77 o 
  10   6   8        2.65        0.94      1.86 o 
 -10   7   8       10.07        8.94      1.75 o 
  -9   7   8        6.68        7.26      1.99 o 
  -8   7   8        3.19        4.57      1.30 o 
  -7   7   8       38.52       37.71      2.79 o 
  -6   7   8       74.89       72.89      3.43 o 
  -5   7   8        9.15        6.70      1.97 o 
  -4   7   8       43.62       46.21      3.28 o 
  -3   7   8       40.03       44.33      4.51 o 
  -2   7   8      509.99      541.27      7.97 o 
  -1   7   8      586.23      586.16     10.04 o 
   0   7   8        9.01        5.87      1.41 o 
   1   7   8      124.44      119.51      4.54 o 
   2   7   8       70.28       65.45      3.64 o 
   3   7   8        6.37        5.87      1.41 o 
   4   7   8      177.33      173.96      4.76 o 
   5   7   8        0.03        0.83      1.12 o 
   6   7   8       49.34       45.73      5.56 o 
   7   7   8        1.35       -0.49      1.40 o 
   8   7   8        1.87        2.74      1.85 o 
   9   7   8        3.91        1.72      1.98 o 
 -10   8   8        2.04        4.78      1.91 o 
  -9   8   8        0.22       -1.40      1.32 o 
  -8   8   8       75.39       75.93      6.23 o 
  -7   8   8       61.06       60.70      4.13 o 
  -6   8   8       12.23       12.95      2.42 o 
  -5   8   8        0.01       -1.25      2.67 o 
  -4   8   8      159.65      159.20      5.96 o 
  -3   8   8      356.32      359.60     12.41 o 
  -2   8   8      266.87      280.78      7.90 o 
  -1   8   8      302.74      292.37     11.25 o 
   0   8   8      130.07      134.08      6.28 o 
   1   8   8       83.46       79.20      4.01 o 
   2   8   8       29.42       26.42      2.74 o 
   3   8   8       70.74       63.75      3.86 o 
   4   8   8        0.65        0.62      1.64 o 
   5   8   8        0.68        0.37      1.53 o 
   6   8   8       15.56       19.39      2.91 o 
   7   8   8       28.50       25.99      3.39 o 
   8   8   8        7.35        6.47      2.37 o 
   9   8   8        0.10       -1.26      2.64 o 
  -9   9   8        2.29        0.86      1.44 o 
  -8   9   8        4.21        1.28      4.60 o 
  -7   9   8       25.14       25.15      3.21 o 
  -6   9   8       35.09       33.94      3.37 o 
  -5   9   8        7.85        7.75      2.22 o 
  -4   9   8        9.66        8.12      2.38 o 
  -3   9   8      140.95      152.46      6.01 o 
  -2   9   8      207.14      192.36     12.16 o 
  -1   9   8      122.87      117.54      4.59 o 
   0   9   8       30.86       31.41      2.38 o 
   1   9   8        2.72        5.51      1.77 o 
   2   9   8       28.24       22.32      2.80 o 
   3   9   8      150.02      152.67      6.25 o 
   4   9   8      201.26      192.57      6.99 o 
   5   9   8       27.73       27.77      3.37 o 
   6   9   8        0.02       -1.87      1.52 o 
   7   9   8        2.74        2.70      2.04 o 
   8   9   8        1.79        1.62      3.00 o 
  -8  10   8        0.31       -1.26      2.38 o 
  -7  10   8        5.04       -0.14      1.87 o 
  -6  10   8        0.46        1.15      1.97 o 
  -5  10   8        0.65        0.92      1.74 o 
  -4  10   8       13.76       16.56      2.70 o 
  -3  10   8        0.07       -1.74      1.16 o 
  -2  10   8       14.09       12.38      2.28 o 
  -1  10   8        2.47        5.68      1.87 o 
   0  10   8        3.27        2.90      1.33 o 
   1  10   8        5.17        6.40      3.56 o 
   2  10   8        1.06        3.48      1.80 o 
   3  10   8       37.93       39.45      3.67 o 
   4  10   8        0.00       -0.02      1.67 o 
   5  10   8       15.37       15.43      3.94 o 
   6  10   8        0.18        0.95      2.47 o 
   7  10   8        3.98        3.61      3.36 o 
  -7  11   8       13.14       13.43      4.15 o 
  -6  11   8        2.31        1.20      1.96 o 
  -5  11   8        0.01       -0.83      2.27 o 
  -4  11   8       16.40       16.27      2.84 o 
  -3  11   8       12.30       17.55      2.85 o 
  -2  11   8       36.05       37.26      3.63 o 
  -1  11   8       52.41       54.98      4.30 o 
   0  11   8        0.97        2.89      1.56 o 
   1  11   8       27.13       27.31      2.94 o 
   2  11   8       57.36       73.91      4.61 o 
   3  11   8       39.42       43.00      8.92 o 
   4  11   8       70.83       74.17     14.26 o 
   5  11   8        6.53        7.30      2.51 o 
   6  11   8        0.05        1.81      3.18 o 
  -5  12   8       41.61       51.31      6.46 o 
  -4  12   8        2.12        1.79      1.85 o 
  -3  12   8        2.21        2.39      1.86 o 
  -2  12   8        1.89       -0.77      1.95 o 
  -1  12   8       22.52       27.17      3.40 o 
   0  12   8        0.37       -1.78      1.33 o 
   1  12   8        0.02        0.30      3.57 o 
   2  12   8        0.16        0.97      1.73 o 
   3  12   8       10.46       11.35      2.72 o 
   4  12   8        0.47       -1.23      2.67 o 
  -1  13   8        2.41        1.88      3.25 o 
   0  13   8        0.14       -0.69      2.49 o 
 -11   1   9        0.08        0.16      1.81 o 
 -10   1   9       29.13       29.87      3.52 o 
  -9   1   9        3.84        5.77      2.04 o 
  -8   1   9       30.17       34.53      2.53 o 
  -7   1   9       61.02       61.57      5.02 o 
  -6   1   9        9.37       10.81      1.57 o 
  -5   1   9        0.49        0.65      0.57 o 
  -4   1   9       91.27       96.28      1.89 o 
  -3   1   9      487.74      491.55      4.17 o 
  -2   1   9        9.22        8.83      0.63 o 
  -1   1   9        4.81        3.67      0.49 o 
   0   1   9      173.50      173.75      2.22 o 
   1   1   9       46.55       49.59      1.28 o 
   2   1   9       21.35       26.71      1.06 o 
   3   1   9       13.73       13.51      0.98 o 
   4   1   9       58.55       59.93      2.39 o 
   5   1   9        4.56        5.30      1.08 o 
   6   1   9       14.59        9.55      1.35 o 
   7   1   9        0.00       -0.78      0.89 o 
   8   1   9        2.96        3.11      1.20 o 
   9   1   9        2.27        0.97      1.18 o 
  10   1   9        0.56        0.83      1.73 o 
 -11   2   9        0.38        2.74      2.09 o 
 -10   2   9        0.62        0.88      1.63 o 
  -9   2   9        6.27        4.85      1.52 o 
  -8   2   9       71.94       67.91      3.26 o 
  -7   2   9       82.18       70.27      3.19 o 
  -6   2   9       29.75       39.50      2.88 o 
  -5   2   9      201.81      197.00      4.30 o 
  -4   2   9       53.07       51.81      1.77 o 
  -3   2   9      181.26      181.66      2.35 o 
  -2   2   9      248.71      256.48      2.92 o 
  -1   2   9      397.38      436.39      4.40 o 
   0   2   9       64.45       77.63      1.63 o 
   1   2   9      118.67      125.44      3.05 o 
   2   2   9       40.81       44.11      1.93 o 
   3   2   9        4.75        6.26      1.51 o 
   4   2   9        0.33        0.29      0.66 o 
   5   2   9       23.11       18.14      1.59 o 
   6   2   9       45.81       39.09      2.17 o 
   7   2   9       70.32       68.63      2.91 o 
   8   2   9      121.56      117.63      3.86 o 
   9   2   9       36.09       35.29      5.96 o 
  10   2   9        2.64        4.68      1.86 o 
 -11   3   9       25.77       28.40      3.59 o 
 -10   3   9        4.13        5.12      1.73 o 
  -9   3   9       17.76       14.13      2.03 o 
  -8   3   9      371.26      350.98      7.00 o 
  -7   3   9      279.05      265.95      5.77 o 
  -6   3   9      676.26      660.53      9.14 o 
  -5   3   9      265.76      242.95      4.86 o 
  -4   3   9       35.52       37.16      1.70 o 
  -3   3   9       37.06       37.87      1.34 o 
  -2   3   9        0.24        1.26      0.49 o 
  -1   3   9        0.36       -0.39      0.43 o 
   0   3   9       30.22       30.36      1.61 o 
   1   3   9       44.42       55.16      2.26 o 
   2   3   9        8.86        6.18      1.05 o 
   3   3   9       32.00       38.92      2.35 o 
   4   3   9       20.28       16.51      1.52 o 
   5   3   9        7.16        6.54      1.76 o 
   6   3   9       11.51        7.11      1.32 o 
   7   3   9       49.33       51.26      2.62 o 
   8   3   9        3.01        1.99      2.73 o 
   9   3   9        0.02       -0.24      1.41 o 
  10   3   9        0.51       -0.25      1.44 o 
 -11   4   9        1.47        3.46      1.72 o 
 -10   4   9        6.17        7.28      1.90 o 
  -9   4   9        5.34        3.78      1.77 o 
  -8   4   9       12.22       13.77      1.94 o 
  -7   4   9      160.78      154.91      4.49 o 
  -6   4   9        8.80       10.78      1.56 o 
  -5   4   9        2.38        3.86      0.98 o 
  -4   4   9        3.90        4.09      0.90 o 
  -3   4   9      293.29      308.03      4.23 o 
  -2   4   9      184.81      179.42      3.83 o 
  -1   4   9      866.87      852.22      9.25 o 
   0   4   9       43.12       50.47      1.86 o 
   1   4   9       15.19       10.51      1.78 o 
   2   4   9      186.14      188.15      4.24 o 
   3   4   9       21.98       20.44      1.66 o 
   4   4   9       40.07       40.15      2.22 o 
   5   4   9        2.31        2.01      1.17 o 
   6   4   9       43.50       46.19      2.51 o 
   7   4   9        8.12        8.52      2.04 o 
   8   4   9       12.21       13.70      2.44 o 
   9   4   9        4.62        9.39      2.13 o 
  10   4   9        0.08        1.27      1.69 o 
 -11   5   9        7.23        4.54      2.04 o 
 -10   5   9        0.15        0.26      1.36 o 
  -9   5   9        2.35        1.70      1.44 o 
  -8   5   9        0.67        2.44      1.30 o 
  -7   5   9       40.76       42.34      2.32 o 
  -6   5   9      160.05      143.18      3.65 o 
  -5   5   9       85.08       79.98      3.67 o 
  -4   5   9       10.35        7.60      1.78 o 
  -3   5   9      292.92      279.99      6.96 o 
  -2   5   9       42.32       38.53      2.44 o 
  -1   5   9      888.95      963.54     11.14 o 
   0   5   9      280.10      271.99      5.11 o 
   1   5   9      265.41      263.78      6.92 o 
   2   5   9      125.85      115.62      3.75 o 
   3   5   9        4.25        6.66      2.70 o 
   4   5   9       15.54       16.43      1.75 o 
   5   5   9       42.58       46.98      2.56 o 
   6   5   9       35.30       29.21      2.32 o 
   7   5   9        1.56        4.70      1.86 o 
   8   5   9        0.06       -0.49      1.91 o 
   9   5   9       12.00       13.44      2.65 o 
  10   5   9        0.35        2.94      4.46 o 
 -10   6   9        6.37        3.24      1.68 o 
  -9   6   9        1.01        1.83      1.26 o 
  -8   6   9       17.83       17.81      1.84 o 
  -7   6   9        0.01        0.98      1.21 o 
  -6   6   9        2.91        4.96      1.52 o 
  -5   6   9        0.04       -0.54      1.04 o 
  -4   6   9        1.35        0.38      1.46 o 
  -3   6   9      273.85      265.44      9.67 o 
  -2   6   9       72.67       74.60      3.03 o 
  -1   6   9       98.78       90.41      3.43 o 
   0   6   9       22.36       17.78      2.59 o 
   1   6   9        0.26        0.36      1.35 o 
   2   6   9       73.18       64.96      2.83 o 
   3   6   9      325.34      317.84      6.27 o 
   4   6   9      480.26      439.33     16.28 o 
   5   6   9        0.01       -0.17      0.99 o 
   6   6   9       58.57       55.30      2.97 o 
   7   6   9        1.14        2.25      1.63 o 
   8   6   9       14.88       15.10      3.63 o 
   9   6   9        1.03        0.37      1.79 o 
 -10   7   9       10.08       12.55      2.64 o 
  -9   7   9        3.42        1.85      2.33 o 
  -8   7   9        5.99        5.05      1.64 o 
  -7   7   9        0.32       -1.68      1.31 o 
  -6   7   9       11.21       11.81      1.94 o 
  -5   7   9      480.97      464.06     17.44 o 
  -4   7   9        0.01       -1.18      1.35 o 
  -3   7   9       22.35       18.89      2.55 o 
  -2   7   9      175.35      159.79      5.78 o 
  -1   7   9      125.25      129.25      3.88 o 
   0   7   9       65.17       66.82      3.17 o 
   1   7   9       31.96       33.66      2.79 o 
   2   7   9      283.45      281.27      7.40 o 
   3   7   9        6.83        9.73      1.67 o 
   4   7   9       35.75       38.55      2.60 o 
   5   7   9        0.87        0.52      1.05 o 
   6   7   9       38.78       41.38      3.74 o 
   7   7   9        1.78        1.56      1.72 o 
   8   7   9       46.72       54.89      4.44 o 
   9   7   9        2.29        5.90      2.31 o 
  -9   8   9       21.00       17.85      2.58 o 
  -8   8   9        3.42        1.93      1.98 o 
  -7   8   9        1.85        2.62      1.96 o 
  -6   8   9       12.43       13.23      4.15 o 
  -5   8   9      119.95      129.08     13.02 o 
  -4   8   9        4.80        5.11      1.90 o 
  -3   8   9      192.41      183.24      6.47 o 
  -2   8   9      178.17      150.68      5.81 o 
  -1   8   9      147.12      150.46      4.35 o 
   0   8   9       13.69       14.85      1.84 o 
   1   8   9      127.80      118.79      4.93 o 
   2   8   9       46.28       51.82      3.54 o 
   3   8   9       35.76       34.63      3.25 o 
   4   8   9        2.23        4.34      1.91 o 
   5   8   9        6.58        9.06      2.29 o 
   6   8   9        0.58       -0.54      1.60 o 
   7   8   9        0.58        1.52      1.93 o 
   8   8   9        0.06        3.01      2.29 o 
  -8   9   9       16.17       15.98      5.04 o 
  -7   9   9       15.17       15.19      2.95 o 
  -6   9   9        6.87        7.81      2.21 o 
  -5   9   9       27.82       19.57      2.90 o 
  -4   9   9       19.53       15.32      3.27 o 
  -3   9   9       46.39       43.30      3.67 o 
  -2   9   9      102.61      102.52      5.08 o 
  -1   9   9       14.70       14.90      5.38 o 
   0   9   9        2.70        2.98      1.27 o 
   1   9   9        2.73       -0.17      1.31 o 
   2   9   9       91.04      102.38      5.35 o 
   3   9   9       77.11       79.28      4.72 o 
   4   9   9        2.68        5.90      2.12 o 
   5   9   9        0.00        1.88      1.84 o 
   6   9   9        2.47        2.23      3.23 o 
   7   9   9        0.70        2.56      2.00 o 
  -7  10   9       12.69       11.39      2.71 o 
  -6  10   9       12.08       12.38      6.77 o 
  -5  10   9       44.49       47.82      4.05 o 
  -4  10   9        0.27        1.75      1.65 o 
  -3  10   9        8.21        7.83      2.12 o 
  -2  10   9       57.27       52.08      3.88 o 
  -1  10   9        4.35        0.49      1.52 o 
   0  10   9       93.05      101.67      5.05 o 
   1  10   9       15.54       15.79      5.42 o 
   2  10   9      118.15      132.49      5.83 o 
   3  10   9       10.59        7.17      2.25 o 
   4  10   9       46.19       57.17      7.11 o 
   5  10   9       29.82       35.62      3.94 o 
   6  10   9       25.15       27.96      5.40 o 
  -6  11   9        2.55       -2.89      2.27 o 
  -5  11   9        1.64        1.54      2.00 o 
  -4  11   9        4.57        7.22      2.28 o 
  -3  11   9        2.38        1.63      1.73 o 
  -2  11   9        1.10        2.06      1.61 o 
  -1  11   9       15.55       15.86      3.63 o 
   0  11   9        0.01        0.14      1.46 o 
   1  11   9        0.40        2.24      1.60 o 
   2  11   9       36.81       44.19      3.97 o 
   3  11   9       13.83       18.08      3.05 o 
   4  11   9        8.25        7.34      2.37 o 
   5  11   9        2.41        1.91      3.07 o 
  -4  12   9        2.87       -0.22      2.38 o 
  -3  12   9       12.31       15.26      2.88 o 
  -2  12   9        0.46       -0.63      1.42 o 
  -1  12   9        6.16        7.04      2.20 o 
   0  12   9        3.14        2.59      2.53 o 
   1  12   9       18.79       17.46      2.99 o 
   2  12   9        2.18        1.19      2.89 o 
   3  12   9        0.14       -0.51      2.67 o 
 -11   0  10        0.51       -1.91      2.31 o 
 -10   0  10        8.72       10.33      3.61 o 
  -9   0  10       52.13       54.71      5.56 o 
  -8   0  10       12.11        7.69      3.29 o 
  -7   0  10      298.56      306.84      8.89 o 
  -6   0  10      231.91      241.47      6.33 o 
  -5   0  10       44.91       50.74      2.88 o 
  -4   0  10       45.71       39.88      1.91 o 
  -3   0  10      234.61      252.81      4.40 o 
  -2   0  10      694.44      650.02      6.62 o 
  -1   0  10     1178.26     1164.48     12.14 o 
   0   0  10      127.94      143.25      2.99 o 
   1   0  10       51.22       52.59      1.83 o 
   2   0  10      334.58      333.22      5.02 o 
   3   0  10      130.14      125.20      6.39 o 
   4   0  10       43.91       30.53      2.13 o 
   5   0  10     1407.74     1397.21     25.16 o 
   6   0  10      244.23      225.53      8.45 o 
   7   0  10      373.15      346.34     11.06 o 
   8   0  10        9.32       12.17      2.92 o 
   9   0  10       18.00       16.97      3.25 o 
 -11   1  10        0.77        1.09      1.85 o 
 -10   1  10       29.69       31.00      3.43 o 
  -9   1  10       26.89       21.68      2.94 o 
  -8   1  10       35.04       29.96      2.46 o 
  -7   1  10       95.39       97.48      3.63 o 
  -6   1  10      244.89      239.85      4.75 o 
  -5   1  10      225.87      216.30      3.95 o 
  -4   1  10       61.10       60.50      1.60 o 
  -3   1  10        0.55        1.98      0.51 o 
  -2   1  10      138.75      151.25      2.09 o 
  -1   1  10      177.97      193.47      3.53 o 
   0   1  10      342.59      346.21      3.49 o 
   1   1  10        1.51        1.80      0.51 o 
   2   1  10       14.87       18.94      3.29 o 
   3   1  10        6.18        4.44      0.94 o 
   4   1  10       33.63       33.29      1.85 o 
   5   1  10      118.41      116.09      3.43 o 
   6   1  10        0.62        1.31      0.98 o 
   7   1  10       15.43       15.06      1.73 o 
   8   1  10       57.76       59.84      3.43 o 
   9   1  10        0.13        1.57      1.29 o 
  10   1  10        0.20        1.12      2.20 o 
 -11   2  10       10.87       22.46      3.68 o 
 -10   2  10        1.08        2.75      3.21 o 
  -9   2  10        6.92        6.49      1.62 o 
  -8   2  10        1.21        0.21      1.31 o 
  -7   2  10       39.15       36.09      2.46 o 
  -6   2  10      257.86      266.86      5.55 o 
  -5   2  10       22.41       24.64      1.84 o 
  -4   2  10      175.13      167.12      4.02 o 
  -3   2  10       95.69      107.36      1.87 o 
  -2   2  10       36.33       39.91      1.23 o 
  -1   2  10        6.84        7.99      0.66 o 
   0   2  10      114.09      111.24      2.56 o 
   1   2  10      306.63      288.60      5.51 o 
   2   2  10      252.96      245.79      4.64 o 
   3   2  10       25.29       30.36      1.80 o 
   4   2  10      360.57      340.31      5.91 o 
   5   2  10      212.46      208.81      4.68 o 
   6   2  10      168.64      148.64      4.08 o 
   7   2  10        7.09        6.53      1.43 o 
   8   2  10       15.77       17.23      2.39 o 
   9   2  10        6.91       11.23      2.92 o 
  10   2  10        0.45        1.62      2.24 o 
 -11   3  10        0.63        1.34      2.12 o 
 -10   3  10        0.22        1.15      1.37 o 
  -9   3  10       22.81       25.92      2.49 o 
  -8   3  10       49.64       54.37      2.99 o 
  -7   3  10      260.23      265.25      5.85 o 
  -6   3  10      293.46      302.33      5.95 o 
  -5   3  10       49.59       52.81      2.37 o 
  -4   3  10      150.29      145.61      3.71 o 
  -3   3  10        9.97        9.55      0.84 o 
  -2   3  10       11.28       13.64      1.24 o 
  -1   3  10       13.18       15.47      1.19 o 
   0   3  10       27.33       23.22      1.37 o 
   1   3  10      177.64      171.45      3.91 o 
   2   3  10        4.39        1.95      0.89 o 
   3   3  10      529.70      505.80      7.47 o 
   4   3  10      167.68      149.79      4.36 o 
   5   3  10        0.36        1.32      0.97 o 
   6   3  10      111.33       93.85      3.78 o 
   7   3  10       34.35       28.94      2.23 o 
   8   3  10       15.68       14.50      1.80 o 
   9   3  10        0.00       -1.93      1.29 o 
  10   3  10       12.99       14.22      2.64 o 
 -11   4  10        0.01        2.64      2.09 o 
 -10   4  10        7.62       10.30      2.06 o 
  -9   4  10        5.56        6.16      1.82 o 
  -8   4  10        8.11       11.43      2.46 o 
  -7   4  10       34.95       35.65      2.92 o 
  -6   4  10       16.87        9.54      1.42 o 
  -5   4  10       51.89       46.35      2.14 o 
  -4   4  10        4.10        2.70      1.08 o 
  -3   4  10       57.04       59.17      2.29 o 
  -2   4  10       82.72       82.32      2.41 o 
  -1   4  10       46.22       53.89      2.01 o 
   0   4  10        0.46        0.50      0.65 o 
   1   4  10        1.11        1.32      1.57 o 
   2   4  10      148.04      162.77      5.74 o 
   3   4  10       68.47       64.88      2.72 o 
   4   4  10      462.60      445.14      7.33 o 
   5   4  10        0.28        1.55      1.06 o 
   6   4  10       75.10       59.83      4.45 o 
   7   4  10        0.58       -0.07      1.00 o 
   8   4  10       49.04       49.75      3.67 o 
   9   4  10        5.78        3.79      1.98 o 
  10   4  10        8.93       10.47      2.98 o 
 -11   5  10        9.52       12.45      2.74 o 
 -10   5  10        4.29        4.29      2.46 o 
  -9   5  10        1.85        0.67      1.33 o 
  -8   5  10       16.15       12.35      1.72 o 
  -7   5  10       31.39       26.96      2.48 o 
  -6   5  10       17.57       17.64      2.10 o 
  -5   5  10       10.70        6.54      1.85 o 
  -4   5  10        1.55        1.48      1.39 o 
  -3   5  10        8.26       13.72      2.13 o 
  -2   5  10      252.08      235.50      5.93 o 
  -1   5  10      174.95      177.89      4.07 o 
   0   5  10       95.49      105.25      2.88 o 
   1   5  10       48.57       43.90      3.80 o 
   2   5  10        9.69        9.40      1.37 o 
   3   5  10      105.47       86.11      3.59 o 
   4   5  10      306.77      290.17      6.00 o 
   5   5  10       87.12       91.26      3.49 o 
   6   5  10       18.88       22.75      2.12 o 
   7   5  10        8.97        6.21      1.97 o 
   8   5  10        0.06        1.62      1.70 o 
   9   5  10       10.31       14.77      3.11 o 
 -10   6  10       10.15        9.13      2.21 o 
  -9   6  10        0.66        0.33      1.48 o 
  -8   6  10        2.28        2.25      1.54 o 
  -7   6  10       57.53       53.76      3.20 o 
  -6   6  10        9.66        4.12      1.44 o 
  -5   6  10       71.35       77.74      4.21 o 
  -4   6  10       57.92       55.08      3.58 o 
  -3   6  10      579.00      566.04     18.21 o 
  -2   6  10      612.51      630.66      8.81 o 
  -1   6  10      145.47      145.99      4.48 o 
   0   6  10      384.04      375.97      8.71 o 
   1   6  10       98.54      100.35      5.77 o 
   2   6  10       52.75       49.59      2.69 o 
   3   6  10       10.07       10.88      1.65 o 
   4   6  10        3.20        2.17      1.13 o 
   5   6  10        0.24        0.60      1.12 o 
   6   6  10       12.67       13.88      1.88 o 
   7   6  10       14.41       10.10      2.27 o 
   8   6  10        5.41        5.46      2.40 o 
   9   6  10        1.75       -0.48      1.72 o 
 -10   7  10        5.87        5.89      3.18 o 
  -9   7  10        4.93        5.81      1.83 o 
  -8   7  10       63.47       77.47      3.86 o 
  -7   7  10       10.96        4.05      1.89 o 
  -6   7  10        2.10        0.77      1.72 o 
  -5   7  10       10.07        8.52      2.87 o 
  -4   7  10        0.01        0.37      1.44 o 
  -3   7  10       41.39       36.34      4.66 o 
  -2   7  10       13.46       13.12      2.34 o 
  -1   7  10       54.02       59.68      2.83 o 
   0   7  10      296.28      293.16      6.07 o 
   1   7  10       23.76       26.00      3.29 o 
   2   7  10      331.43      324.93      9.60 o 
   3   7  10       56.21       49.28      2.80 o 
   4   7  10       10.35       14.07      2.56 o 
   5   7  10       12.27       15.86      2.19 o 
   6   7  10       11.02       13.07      2.57 o 
   7   7  10        8.95        8.33      2.36 o 
   8   7  10        3.48        4.23      2.11 o 
  -9   8  10        0.00       -0.67      1.53 o 
  -8   8  10        2.04        3.92      1.75 o 
  -7   8  10        5.36        2.68      1.89 o 
  -6   8  10       30.21       28.70      3.29 o 
  -5   8  10       99.84       96.13      6.37 o 
  -4   8  10       38.51       33.94      3.37 o 
  -3   8  10      111.54      101.59      5.01 o 
  -2   8  10        3.39        3.64      1.86 o 
  -1   8  10      270.21      265.39      8.42 o 
   0   8  10      198.20      199.89      5.24 o 
   1   8  10       98.96       94.93      9.44 o 
   2   8  10       28.53       27.38      3.79 o 
   3   8  10       18.59       17.60      2.69 o 
   4   8  10        1.92        3.51      2.00 o 
   5   8  10       61.14       45.24      5.05 o 
   6   8  10       10.42       10.77      5.04 o 
   7   8  10       28.11       35.00      3.89 o 
   8   8  10        5.97        4.04      3.14 o 
  -8   9  10        2.50        3.43      3.03 o 
  -7   9  10        0.45       -1.27      1.71 o 
  -6   9  10        1.40        0.66      2.55 o 
  -5   9  10        1.23        0.85      1.70 o 
  -4   9  10        0.57        0.72      1.57 o 
  -3   9  10        0.77        2.52      1.60 o 
  -2   9  10       10.75        8.60      2.96 o 
  -1   9  10        3.58        3.49      1.85 o 
   0   9  10       95.37      104.36      3.98 o 
   1   9  10        4.50        7.34      1.94 o 
   2   9  10        8.88        9.44      2.32 o 
   3   9  10       58.95       67.29      4.45 o 
   4   9  10       14.46        6.53      2.33 o 
   5   9  10       16.36       15.10      5.90 o 
   6   9  10        1.10       -0.04      1.78 o 
   7   9  10        3.77        3.97      3.14 o 
  -7  10  10        6.25        1.91      2.89 o 
  -6  10  10        0.01       -2.53      2.37 o 
  -5  10  10        0.16        0.96      1.67 o 
  -4  10  10        0.20        0.14      2.29 o 
  -3  10  10        9.36        9.89      2.19 o 
  -2  10  10        0.63       -0.62      1.40 o 
  -1  10  10        0.17        0.23      2.04 o 
   0  10  10        7.59       11.93      5.11 o 
   1  10  10       69.26       64.06      5.89 o 
   2  10  10       87.04       88.51      5.69 o 
   3  10  10        7.93        8.07      2.37 o 
   4  10  10        2.22        0.66      1.93 o 
   5  10  10        6.20        3.06      2.49 o 
   6  10  10        4.87        5.92      3.50 o 
  -5  11  10        0.06        5.02      3.39 o 
  -4  11  10        7.12        6.95      2.39 o 
  -3  11  10        0.00        1.53      1.86 o 
  -2  11  10        6.77        0.21      3.94 o 
  -1  11  10        7.17        8.40      2.39 o 
   0  11  10        8.66        6.92      2.56 o 
   1  11  10        2.26        3.76      1.63 o 
   2  11  10       32.31       28.27      3.22 o 
   3  11  10       27.52       32.95      3.82 o 
   4  11  10       10.16       13.61      4.12 o 
  -3  12  10       49.29       49.62      6.64 o 
  -2  12  10        9.66       14.30      4.44 o 
  -1  12  10        0.24        4.04      3.43 o 
   0  12  10       10.06        5.63      3.47 o 
   1  12  10       23.46       29.50      5.71 o 
   2  12  10       10.70       12.24      3.83 o 
 -11   1  11        8.11       12.87      2.88 o 
 -10   1  11        3.54        5.23      2.28 o 
  -9   1  11        7.76        5.84      1.84 o 
  -8   1  11       10.92       14.50      1.98 o 
  -7   1  11        0.01       -0.67      1.26 o 
  -6   1  11       25.77       26.75      1.81 o 
  -5   1  11        2.15        3.90      1.03 o 
  -4   1  11       12.15       10.50      0.85 o 
  -3   1  11      172.95      180.07      2.51 o 
  -2   1  11      239.04      247.13      2.85 o 
  -1   1  11      120.77      139.71      2.21 o 
   0   1  11       13.95       15.13      1.22 o 
   1   1  11       95.01       86.43      2.31 o 
   2   1  11      135.59      136.83      2.95 o 
   3   1  11        4.22        2.92      1.14 o 
   4   1  11      362.78      341.51      8.21 o 
   5   1  11       43.55       43.31      2.29 o 
   6   1  11        7.25        6.64      2.04 o 
   7   1  11        0.44       -0.27      1.20 o 
   8   1  11        0.02        0.81      1.39 o 
   9   1  11        7.74        8.57      1.91 o 
  10   1  11        8.75        9.93      3.18 o 
 -11   2  11        0.68        7.03      2.85 o 
 -10   2  11        1.34       -0.63      1.35 o 
  -9   2  11       17.78       16.33      2.17 o 
  -8   2  11        0.09       -0.96      1.30 o 
  -7   2  11       22.47       21.90      2.15 o 
  -6   2  11      429.29      420.27     11.49 o 
  -5   2  11       26.54       21.79      1.63 o 
  -4   2  11      174.01      196.82      2.75 o 
  -3   2  11       24.88       22.42      1.02 o 
  -2   2  11      477.13      473.29      4.55 o 
  -1   2  11      351.70      359.36      5.00 o 
   0   2  11        0.15        0.45      0.90 o 
   1   2  11       13.30       14.60      1.20 o 
   2   2  11       15.09       16.64      1.51 o 
   3   2  11       56.40       54.28      2.37 o 
   4   2  11      151.31      169.78      7.90 o 
   5   2  11        0.69       -0.22      1.09 o 
   6   2  11      121.09      103.99      4.22 o 
   7   2  11       17.55       14.79      1.79 o 
   8   2  11       26.30       26.22      2.67 o 
   9   2  11        1.90        7.00      2.82 o 
  10   2  11        0.28        1.44      2.46 o 
 -11   3  11        0.33        1.08      2.82 o 
 -10   3  11        5.44        4.02      2.23 o 
  -9   3  11       56.99       52.40      3.96 o 
  -8   3  11       18.88       17.89      2.61 o 
  -7   3  11      410.44      383.27     12.94 o 
  -6   3  11      412.44      379.33      8.65 o 
  -5   3  11       21.49       19.30      1.59 o 
  -4   3  11       36.93       37.34      2.90 o 
  -3   3  11        0.14       -0.81      0.73 o 
  -2   3  11       47.94       49.74      1.92 o 
  -1   3  11        0.03        0.45      0.65 o 
   0   3  11       25.07       24.17      1.49 o 
   1   3  11       65.49       70.32      2.29 o 
   2   3  11        2.70        4.32      1.09 o 
   3   3  11        2.40        2.13      1.06 o 
   4   3  11      158.21      141.46      4.02 o 
   5   3  11       32.86       30.64      2.18 o 
   6   3  11        1.61        0.43      1.06 o 
   7   3  11        0.18        0.49      1.06 o 
   8   3  11       25.83       23.09      4.63 o 
   9   3  11        7.88       20.62      4.04 o 
  10   3  11        0.06        0.72      2.17 o 
 -11   4  11       14.74       18.51      3.04 o 
 -10   4  11        6.62        7.76      2.19 o 
  -9   4  11       18.90       12.31      2.07 o 
  -8   4  11        6.03        7.37      1.68 o 
  -7   4  11        3.49        2.40      1.41 o 
  -6   4  11        0.21       -1.49      1.12 o 
  -5   4  11      329.75      332.11     12.40 o 
  -4   4  11      355.51      349.46     10.28 o 
  -3   4  11       11.72       11.10      2.20 o 
  -2   4  11        1.08        2.48      0.80 o 
  -1   4  11       36.19       42.01      2.49 o 
   0   4  11      236.60      255.32      4.49 o 
   1   4  11       14.15       15.05      1.36 o 
   2   4  11       56.32       51.66      2.54 o 
   3   4  11        3.22        2.74      1.25 o 
   4   4  11      143.00      139.84      4.63 o 
   5   4  11       34.56       34.78      2.34 o 
   6   4  11        4.45        4.49      1.30 o 
   7   4  11        0.01       -0.57      0.98 o 
   8   4  11        0.00       -0.65      1.36 o 
   9   4  11        7.00        9.63      2.36 o 
 -10   5  11       11.57       15.70      4.62 o 
  -9   5  11       11.89       13.10      3.45 o 
  -8   5  11       22.91       20.90      2.47 o 
  -7   5  11       32.83       35.64      2.83 o 
  -6   5  11       29.89       30.87      2.53 o 
  -5   5  11       12.15       12.11      1.82 o 
  -4   5  11       96.47       86.37      4.68 o 
  -3   5  11       12.90       14.10      2.35 o 
  -2   5  11      126.42      119.26      3.57 o 
  -1   5  11       18.46       21.02      1.58 o 
   0   5  11       13.41        9.57      1.23 o 
   1   5  11      191.26      187.83      6.83 o 
   2   5  11      125.74      121.27      3.79 o 
   3   5  11      108.96      114.00      3.79 o 
   4   5  11        0.49        1.77      1.13 o 
   5   5  11       16.17       14.28      1.85 o 
   6   5  11        2.44        2.60      1.16 o 
   7   5  11        1.35       -0.41      1.04 o 
   8   5  11        0.11        0.87      2.94 o 
   9   5  11        0.42        2.90      1.89 o 
 -10   6  11        6.28        8.41      2.45 o 
  -9   6  11        2.84        0.14      1.89 o 
  -8   6  11       14.81       10.12      2.05 o 
  -7   6  11        0.01       -1.74      1.16 o 
  -6   6  11        2.72        1.52      1.32 o 
  -5   6  11       19.52       21.68      2.87 o 
  -4   6  11       55.98       53.31      3.57 o 
  -3   6  11        0.08       -0.08      1.45 o 
  -2   6  11        0.06       -1.16      1.24 o 
  -1   6  11      200.13      198.79      4.83 o 
   0   6  11      263.04      255.28      5.10 o 
   1   6  11       61.75       66.76      3.47 o 
   2   6  11       14.24       20.30      2.81 o 
   3   6  11       35.76       30.80      2.75 o 
   4   6  11        6.70        6.49      1.51 o 
   5   6  11       77.18       77.96      3.48 o 
   6   6  11        8.25       11.23      1.83 o 
   7   6  11        2.95        6.94      2.49 o 
   8   6  11        2.35        2.80      1.90 o 
  -9   7  11        3.01        0.76      2.42 o 
  -8   7  11        0.11       -0.43      1.40 o 
  -7   7  11        3.67        4.55      1.83 o 
  -6   7  11       32.15       20.69      2.89 o 
  -5   7  11        0.98        0.71      1.57 o 
  -4   7  11        8.22        7.89      2.08 o 
  -3   7  11        8.56        8.71      2.51 o 
  -2   7  11        3.86        4.53      2.73 o 
  -1   7  11       72.65       71.97      3.12 o 
   0   7  11       68.52       76.07      3.38 o 
   1   7  11        0.18       -1.45      1.11 o 
   2   7  11       85.08       93.15      4.63 o 
   3   7  11       31.01       29.39      2.44 o 
   4   7  11       40.33       47.54      3.00 o 
   5   7  11        5.47        3.22      1.40 o 
   6   7  11       18.00       18.34      2.95 o 
   7   7  11        2.10        4.28      1.99 o 
   8   7  11        0.03        1.94      1.87 o 
  -8   8  11        0.00       -3.70      3.38 o 
  -7   8  11      146.10      153.82      6.53 o 
  -6   8  11        6.45        8.02      2.38 o 
  -5   8  11       51.92       53.11      5.38 o 
  -4   8  11       36.78       40.40      4.46 o 
  -3   8  11       65.19       74.64      5.74 o 
  -2   8  11       17.64       17.32      2.74 o 
  -1   8  11       22.77       13.92      2.52 o 
   0   8  11      144.41      146.11      4.57 o 
   1   8  11       40.24       33.61      2.97 o 
   2   8  11      105.12      103.30      5.87 o 
   3   8  11       20.47       12.62      2.57 o 
   4   8  11       25.82       26.63      2.57 o 
   5   8  11       17.40       16.98      2.23 o 
   6   8  11        0.20        1.35      1.94 o 
   7   8  11        0.73       -0.11      1.88 o 
  -7   9  11        0.82       -2.48      1.65 o 
  -6   9  11        4.46        5.89      2.36 o 
  -5   9  11       20.31       20.27      3.07 o 
  -4   9  11       15.70       18.45      2.92 o 
  -3   9  11        0.07       -1.96      1.31 o 
  -2   9  11        9.77       10.27      2.42 o 
  -1   9  11       31.63       34.72      4.26 o 
   0   9  11       10.82       12.13      1.90 o 
   1   9  11        0.81       -0.12      1.28 o 
   2   9  11        5.71        5.46      2.19 o 
   3   9  11        0.06        0.38      1.65 o 
   4   9  11        4.21        4.33      2.13 o 
   5   9  11        7.01        3.57      2.44 o 
   6   9  11        0.38        1.81      2.14 o 
  -6  10  11        9.63        8.38      3.43 o 
  -5  10  11       27.03       33.89      4.60 o 
  -4  10  11        2.54        7.34      2.23 o 
  -3  10  11        2.36        2.10      1.62 o 
  -2  10  11       10.60        9.53      2.40 o 
  -1  10  11        7.17       11.62      2.62 o 
   0  10  11      160.05      167.92     10.15 o 
   1  10  11       42.63       41.32      4.24 o 
   2  10  11       60.19       51.34      3.88 o 
   3  10  11        2.28        2.97      2.06 o 
   4  10  11       59.07       67.57      9.12 o 
   5  10  11        3.22        5.92      3.32 o 
  -4  11  11        0.07        5.27      3.50 o 
  -3  11  11        0.10        2.04      1.94 o 
  -2  11  11        1.20       -0.86      1.50 o 
  -1  11  11        1.48        4.20      2.24 o 
   0  11  11       41.86       48.61      4.42 o 
   1  11  11        2.50        3.62      1.68 o 
   2  11  11        8.73       11.90      2.76 o 
   3  11  11        5.94        6.28      3.50 o 
 -11   0  12        3.65        8.02      3.57 o 
 -10   0  12       42.65       68.54      6.46 o 
  -9   0  12        5.22        6.90      3.18 o 
  -8   0  12       48.89       60.81      3.98 o 
  -7   0  12       16.29       16.35      2.92 o 
  -6   0  12       24.86       29.46      4.13 o 
  -5   0  12      131.51      133.12      3.67 o 
  -4   0  12        0.02        0.33      0.74 o 
  -3   0  12       39.18       40.97      1.75 o 
  -2   0  12      126.27      139.72      3.34 o 
  -1   0  12      348.24      347.99      5.42 o 
   0   0  12        0.16       -0.94      1.05 o 
   1   0  12      117.88      123.57      5.96 o 
   2   0  12        8.65       13.76      2.56 o 
   3   0  12      374.45      350.18     10.77 o 
   4   0  12       17.38       20.11      3.18 o 
   5   0  12       63.59       51.97      4.37 o 
   6   0  12       10.62       10.40      2.64 o 
   7   0  12       50.70       40.27      4.44 o 
   8   0  12        0.48        2.92      2.17 o 
   9   0  12       80.54       89.09      6.28 o 
 -11   1  12       14.27       16.27      3.28 o 
 -10   1  12        2.24        3.42      2.25 o 
  -9   1  12        1.42        0.24      1.36 o 
  -8   1  12       19.28       19.92      2.21 o 
  -7   1  12        6.29        6.45      1.62 o 
  -6   1  12       36.24       31.00      1.99 o 
  -5   1  12       67.97       74.41      3.14 o 
  -4   1  12      116.66      105.51      2.07 o 
  -3   1  12       63.34       64.92      1.50 o 
  -2   1  12       60.62       61.61      1.80 o 
  -1   1  12        8.96        8.59      1.02 o 
   0   1  12        9.40        9.81      1.04 o 
   1   1  12       17.72       20.10      1.36 o 
   2   1  12       43.57       49.06      4.06 o 
   3   1  12       21.21       18.28      2.13 o 
   4   1  12       25.82       23.62      2.37 o 
   5   1  12        5.10        5.03      1.53 o 
   6   1  12        6.89        8.07      1.80 o 
   7   1  12       16.68       17.35      2.35 o 
   8   1  12        0.00        0.62      1.36 o 
   9   1  12       28.31       28.73      3.03 o 
 -11   2  12        0.21        0.36      2.74 o 
 -10   2  12        0.01        2.26      1.65 o 
  -9   2  12        0.50        2.37      1.44 o 
  -8   2  12        2.66        3.21      1.47 o 
  -7   2  12        6.56        9.05      1.76 o 
  -6   2  12       37.27       34.02      2.55 o 
  -5   2  12      308.24      324.10      5.87 o 
  -4   2  12       37.57       39.23      1.49 o 
  -3   2  12      248.33      251.70      4.40 o 
  -2   2  12        0.00        0.34      0.65 o 
  -1   2  12      283.30      283.74      4.96 o 
   0   2  12      110.07      100.02      2.69 o 
   1   2  12      103.96      110.05      2.86 o 
   2   2  12       22.06       19.42      1.48 o 
   3   2  12        7.91        8.82      1.44 o 
   4   2  12        3.47        1.10      1.01 o 
   5   2  12       83.75       88.17      5.29 o 
   6   2  12       61.74       64.36      3.56 o 
   7   2  12        3.75        1.47      1.40 o 
   8   2  12       47.70       47.01      3.44 o 
   9   2  12        1.59        2.49      2.56 o 
 -10   3  12        5.78        6.96      1.97 o 
  -9   3  12       26.48       36.03      2.95 o 
  -8   3  12       18.96       20.07      2.23 o 
  -7   3  12        0.50        1.11      1.01 o 
  -6   3  12       37.48       38.20      2.68 o 
  -5   3  12      349.74      339.00      6.62 o 
  -4   3  12        0.02        0.09      1.01 o 
  -3   3  12       34.51       28.70      1.67 o 
  -2   3  12       13.83       11.97      1.21 o 
  -1   3  12        0.02       -0.85      0.64 o 
   0   3  12        0.20       -0.08      0.67 o 
   1   3  12        3.87        3.40      0.93 o 
   2   3  12       65.53       68.19      3.30 o 
   3   3  12       58.25       51.16      2.57 o 
   4   3  12        0.34        1.22      1.02 o 
   5   3  12       45.16       49.20      2.66 o 
   6   3  12       11.46       10.23      1.95 o 
   7   3  12        2.93        4.73      1.43 o 
   8   3  12        9.15       12.95      2.26 o 
   9   3  12        2.64        2.46      2.56 o 
 -10   4  12       10.20       16.43      4.06 o 
  -9   4  12       12.08       14.71      4.82 o 
  -8   4  12        5.29        3.43      1.52 o 
  -7   4  12        3.85        5.57      1.73 o 
  -6   4  12       16.23       14.90      2.05 o 
  -5   4  12      211.67      179.85      4.93 o 
  -4   4  12        0.40        0.82      1.27 o 
  -3   4  12       69.84       65.95      3.58 o 
  -2   4  12      189.09      195.79      3.97 o 
  -1   4  12      267.06      276.26      4.81 o 
   0   4  12       26.70       24.80      1.70 o 
   1   4  12      190.60      184.57      3.99 o 
   2   4  12      121.23      117.62      3.73 o 
   3   4  12      129.39      113.08      3.77 o 
   4   4  12      119.19      108.11      3.78 o 
   5   4  12       35.27       31.58      2.40 o 
   6   4  12       13.59       15.22      1.92 o 
   7   4  12        1.37        1.74      1.42 o 
   8   4  12       19.76       23.36      3.02 o 
   9   4  12        0.08       -1.01      2.46 o 
 -10   5  12       12.07       11.19      2.72 o 
  -9   5  12        0.97        1.24      1.55 o 
  -8   5  12        0.71        0.22      1.58 o 
  -7   5  12        1.76        1.74      1.97 o 
  -6   5  12      159.29      155.99      4.94 o 
  -5   5  12       15.54        8.67      2.13 o 
  -4   5  12        0.58       -0.10      1.32 o 
  -3   5  12        0.24       -1.24      1.23 o 
  -2   5  12        4.21        5.07      1.26 o 
  -1   5  12       56.88       52.51      3.11 o 
   0   5  12       57.84       62.71      2.52 o 
   1   5  12        2.85        2.81      1.14 o 
   2   5  12       36.08       31.56      2.25 o 
   3   5  12       20.03       16.53      1.86 o 
   4   5  12       10.42       11.12      1.68 o 
   5   5  12        0.45       -0.77      1.00 o 
   6   5  12        1.93        1.40      1.33 o 
   7   5  12       11.17        9.23      1.73 o 
   8   5  12        0.11        0.01      2.18 o 
  -9   6  12       13.98       19.06      3.00 o 
  -8   6  12        2.48        2.19      1.54 o 
  -7   6  12        0.88        3.62      1.61 o 
  -6   6  12        1.10        1.48      1.79 o 
  -5   6  12       58.95       59.55      3.95 o 
  -4   6  12        0.25       -0.05      1.59 o 
  -3   6  12       61.75       71.20      4.12 o 
  -2   6  12      103.38      104.93      4.87 o 
  -1   6  12      314.46      309.61      6.25 o 
   0   6  12      193.84      198.95      4.46 o 
   1   6  12        0.07       -1.47      0.99 o 
   2   6  12       36.37       39.71      2.58 o 
   3   6  12       18.50       13.38      1.90 o 
   4   6  12       33.25       32.02      2.51 o 
   5   6  12        0.36        2.82      1.31 o 
   6   6  12        0.45        0.17      1.18 o 
   7   6  12        0.90        0.35      2.17 o 
   8   6  12        0.43       -1.91      1.48 o 
  -9   7  12        0.57        1.17      1.95 o 
  -8   7  12       13.47       13.01      2.40 o 
  -7   7  12        1.65        6.22      2.38 o 
  -6   7  12        3.08       -0.36      3.34 o 
  -5   7  12       30.45       24.76      3.30 o 
  -4   7  12       44.28       44.67      3.77 o 
  -3   7  12       20.20       23.52      3.74 o 
  -2   7  12        6.91       10.99      2.33 o 
  -1   7  12        0.17        1.52      1.16 o 
   0   7  12       15.20       14.16      2.41 o 
   1   7  12        3.45        5.37      1.57 o 
   2   7  12      100.17       92.89      3.78 o 
   3   7  12       91.54       89.90      3.83 o 
   4   7  12       85.34       78.86      3.72 o 
   5   7  12       36.37       29.16      2.67 o 
   6   7  12        1.69        2.43      1.43 o 
   7   7  12        0.04       -1.13      1.65 o 
  -8   8  12        3.73        8.63      3.43 o 
  -7   8  12       16.23       22.59      3.45 o 
  -6   8  12        2.22       -1.23      2.91 o 
  -5   8  12       45.31       45.81      4.00 o 
  -4   8  12        0.90        0.93      1.72 o 
  -3   8  12      104.17       98.47      5.14 o 
  -2   8  12       90.40       97.37      5.58 o 
  -1   8  12       32.33       37.82      3.66 o 
   0   8  12       28.84       36.06      2.63 o 
   1   8  12       69.75       72.26      3.40 o 
   2   8  12        0.42       -1.62      1.66 o 
   3   8  12       47.82       53.67      5.15 o 
   4   8  12       12.11       12.74      2.08 o 
   5   8  12       25.57       31.83      4.05 o 
   6   8  12        0.04        2.11      2.10 o 
  -7   9  12        5.28        2.78      3.18 o 
  -6   9  12        4.66       -0.05      3.56 o 
  -5   9  12       10.59       10.08      5.29 o 
  -4   9  12        1.50       -0.43      1.67 o 
  -3   9  12        0.13       -1.35      1.53 o 
  -2   9  12        9.20        8.62      2.32 o 
  -1   9  12        0.15       -2.05      1.47 o 
   0   9  12        6.79        4.58      1.56 o 
   1   9  12        0.00       -0.85      1.25 o 
   2   9  12       16.61       17.09      3.25 o 
   3   9  12        6.18        6.05      3.16 o 
   4   9  12       40.01       43.86      4.13 o 
   5   9  12        5.53        1.72      2.10 o 
  -5  10  12        0.01        0.22      2.78 o 
  -4  10  12        0.20       -0.11      1.71 o 
  -3  10  12        0.98       -0.87      1.82 o 
  -2  10  12        5.78        4.30      2.16 o 
  -1  10  12        0.08        0.87      1.97 o 
   0  10  12       68.32       55.55      7.73 o 
   1  10  12        0.27        2.02      1.98 o 
   2  10  12       13.94       16.07      2.73 o 
   3  10  12       15.37       14.33      2.98 o 
   4  10  12        3.36        0.72      2.92 o 
  -3  11  12        8.55        4.33      3.47 o 
  -2  11  12       19.08       34.63      6.10 o 
  -1  11  12        1.21        0.51      2.60 o 
   0  11  12        1.81        4.33      3.21 o 
   1  11  12        2.82        3.14      3.07 o 
   2  11  12        9.86        8.49      2.64 o 
 -10   1  13        0.04       -1.33      2.26 o 
  -9   1  13        0.07       -1.29      1.27 o 
  -8   1  13       28.16       37.46      2.76 o 
  -7   1  13        0.40       -0.85      1.09 o 
  -6   1  13       44.05       46.84      2.50 o 
  -5   1  13       89.87       87.69      3.57 o 
  -4   1  13       92.70       90.79      2.00 o 
  -3   1  13       12.62       13.19      1.09 o 
  -2   1  13        4.56        4.56      0.93 o 
  -1   1  13        3.80        5.35      0.95 o 
   0   1  13       61.72       60.66      2.13 o 
   1   1  13        0.49       -0.55      0.90 o 
   2   1  13      429.65      420.59      8.66 o 
   3   1  13      660.58      653.12     11.38 o 
   4   1  13        3.21        3.34      1.34 o 
   5   1  13        1.04        1.48      1.25 o 
   6   1  13        3.75        4.52      2.18 o 
   7   1  13       17.72       22.57      2.98 o 
   8   1  13        0.58        2.64      1.54 o 
   9   1  13        0.35        0.10      1.45 o 
 -10   2  13        0.23       -1.31      1.45 o 
  -9   2  13        1.07        1.81      1.64 o 
  -8   2  13        4.48        4.29      1.51 o 
  -7   2  13       40.53       34.20      2.56 o 
  -6   2  13       44.11       38.78      2.71 o 
  -5   2  13       99.13       97.42      3.53 o 
  -4   2  13       60.83       56.57      2.34 o 
  -3   2  13        1.59        2.38      0.84 o 
  -2   2  13        7.77        9.69      1.18 o 
  -1   2  13        0.24        0.67      0.88 o 
   0   2  13      729.71      749.28     13.36 o 
   1   2  13       69.80       77.01      2.56 o 
   2   2  13        3.57        2.94      1.76 o 
   3   2  13        3.98        2.32      1.49 o 
   4   2  13        9.51       12.74      2.04 o 
   5   2  13       35.84       33.46      2.89 o 
   6   2  13        0.22        0.64      2.13 o 
   7   2  13        0.41        2.82      3.94 o 
   8   2  13        5.77       12.87      2.40 o 
   9   2  13        5.72        6.67      2.58 o 
 -10   3  13        4.69        6.95      2.43 o 
  -9   3  13       28.56       22.74      3.17 o 
  -8   3  13        3.93        2.76      1.58 o 
  -7   3  13        0.34       -0.63      1.52 o 
  -6   3  13        3.52        5.36      1.53 o 
  -5   3  13      296.22      287.08      8.05 o 
  -4   3  13      265.03      258.53      6.93 o 
  -3   3  13      142.31      139.83      3.39 o 
  -2   3  13       21.18       20.47      1.54 o 
  -1   3  13        4.45        3.93      0.96 o 
   0   3  13        1.70        1.62      0.90 o 
   1   3  13        4.38        3.08      0.99 o 
   2   3  13      122.07      129.33      3.95 o 
   3   3  13      186.19      185.40      6.25 o 
   4   3  13       31.40       23.90      2.12 o 
   5   3  13        0.72        1.32      1.09 o 
   6   3  13        0.67        0.83      1.26 o 
   7   3  13        2.62        2.17      1.52 o 
   8   3  13        3.18        5.32      1.88 o 
 -10   4  13        2.56        4.02      3.50 o 
  -9   4  13       17.03       18.30      2.60 o 
  -8   4  13       12.99       11.60      2.13 o 
  -7   4  13       12.01       14.97      2.64 o 
  -6   4  13       23.77       18.91      2.26 o 
  -5   4  13        0.14       -0.08      1.55 o 
  -4   4  13      171.39      160.98     11.36 o 
  -3   4  13       39.82       37.38      2.48 o 
  -2   4  13      115.32      119.00      3.24 o 
  -1   4  13      102.84      107.36      3.13 o 
   0   4  13        1.94        2.19      0.99 o 
   1   4  13       76.65       70.36      2.64 o 
   2   4  13       66.51       68.41      3.06 o 
   3   4  13       13.98       16.60      1.90 o 
   4   4  13        4.70        3.89      1.35 o 
   5   4  13        4.40        3.16      1.43 o 
   6   4  13        0.07        0.32      1.40 o 
   7   4  13        8.09        6.69      1.96 o 
   8   4  13        9.10       12.31      2.40 o 
  -9   5  13        1.06       -0.31      1.57 o 
  -8   5  13        9.50        8.27      1.93 o 
  -7   5  13       17.32       13.79      2.08 o 
  -6   5  13       28.26       27.32      2.58 o 
  -5   5  13       49.93       55.69      3.83 o 
  -4   5  13        4.78        7.69      1.97 o 
  -3   5  13        7.50        8.18      3.05 o 
  -2   5  13       21.03       23.66      1.78 o 
  -1   5  13       88.14       99.27      3.13 o 
   0   5  13      162.80      158.70      3.95 o 
   1   5  13        0.00       -0.16      1.02 o 
   2   5  13       39.19       33.37      2.91 o 
   3   5  13       32.99       41.02      2.66 o 
   4   5  13       45.38       40.25      2.76 o 
   5   5  13        0.32       -0.16      1.13 o 
   6   5  13        5.02        5.01      1.54 o 
   7   5  13        2.13        0.45      1.64 o 
   8   5  13        0.02        0.35      1.64 o 
  -9   6  13        3.31        2.75      2.80 o 
  -8   6  13        4.97        4.79      2.07 o 
  -7   6  13        9.10        9.92      2.52 o 
  -6   6  13       15.50       19.99      2.88 o 
  -5   6  13        5.71        9.03      2.31 o 
  -4   6  13        1.81        1.89      1.67 o 
  -3   6  13       24.35       28.11      3.09 o 
  -2   6  13        0.71       -0.92      1.32 o 
  -1   6  13        0.99        0.66      1.10 o 
   0   6  13        3.92        4.07      1.14 o 
   1   6  13        1.46        2.13      1.09 o 
   2   6  13       59.93       64.15      4.72 o 
   3   6  13        0.07       -0.21      1.41 o 
   4   6  13       63.61       63.89      3.32 o 
   5   6  13        0.07        1.51      1.28 o 
   6   6  13        0.04        0.50      1.32 o 
   7   6  13        1.97        1.20      2.17 o 
  -8   7  13        0.18       -2.76      1.84 o 
  -7   7  13       12.22        9.97      2.60 o 
  -6   7  13        0.02       -2.35      1.57 o 
  -5   7  13       25.32       22.61      3.12 o 
  -4   7  13        1.07       -0.33      1.49 o 
  -3   7  13       30.36       32.43      3.42 o 
  -2   7  13        8.09        9.22      2.25 o 
  -1   7  13        0.22       -1.38      0.92 o 
   0   7  13       15.20       20.59      2.19 o 
   1   7  13        5.91        3.51      1.23 o 
   2   7  13       22.21       23.79      2.42 o 
   3   7  13       33.01       31.91      2.64 o 
   4   7  13       41.12       38.64      2.88 o 
   5   7  13       27.13       28.23      2.71 o 
   6   7  13        2.13        3.88      1.62 o 
  -7   8  13        3.16        7.15      3.21 o 
  -6   8  13       56.36       62.00     10.98 o 
  -5   8  13       26.08       33.09      3.65 o 
  -4   8  13        8.21       10.25      2.43 o 
  -3   8  13       18.92       20.38      5.81 o 
  -2   8  13      130.05      116.86      6.23 o 
  -1   8  13        4.52        2.53      1.88 o 
   0   8  13       44.99       49.02      3.04 o 
   1   8  13        3.84        3.26      2.38 o 
   2   8  13       21.94       19.70      3.74 o 
   3   8  13        1.82        2.92      1.46 o 
   4   8  13        0.50        0.12      1.30 o 
   5   8  13        7.69       11.96      2.16 o 
   6   8  13        4.91        2.20      2.85 o 
  -6   9  13        1.64       -0.65      2.46 o 
  -5   9  13        0.87        3.38      2.11 o 
  -4   9  13        1.00       -1.50      1.66 o 
  -3   9  13       33.27       31.24      3.83 o 
  -2   9  13        3.89        4.82      2.17 o 
  -1   9  13        0.41        1.72      2.83 o 
   0   9  13       22.51       24.50      3.50 o 
   1   9  13       20.21       27.87      2.64 o 
   2   9  13        6.09        5.97      2.84 o 
   3   9  13       23.54       32.01      4.59 o 
   4   9  13        4.98        3.27      2.32 o 
  -4  10  13        0.37        1.34      2.64 o 
  -3  10  13       10.87        7.74      2.64 o 
  -2  10  13        0.07        0.25      1.82 o 
  -1  10  13        9.36        6.81      3.39 o 
   0  10  13       49.42       55.83      7.01 o 
   1  10  13        1.48        2.29      1.46 o 
   2  10  13       20.30       25.64      3.40 o 
   3  10  13        0.32        0.87      2.53 o 
 -10   0  14       37.45       50.81      6.36 o 
  -9   0  14       63.33       93.17      7.40 o 
  -8   0  14        5.83        9.54      2.27 o 
  -7   0  14       17.12       27.77      5.87 o 
  -6   0  14       29.92       32.15      2.94 o 
  -5   0  14       16.62       18.66      1.89 o 
  -4   0  14       83.17       77.00      3.07 o 
  -3   0  14        6.83        6.58      1.55 o 
  -2   0  14       90.85       97.91      5.71 o 
  -1   0  14        2.26        2.49      1.88 o 
   0   0  14       53.15       56.37      4.55 o 
   1   0  14       42.14       41.93      4.37 o 
   2   0  14       62.51       68.22      5.16 o 
   3   0  14      102.54      112.54      6.46 o 
   4   0  14       19.18       18.05      3.32 o 
   5   0  14       22.53       21.88      3.61 o 
   6   0  14        2.39        0.65      1.77 o 
   7   0  14       27.11       27.70      4.26 o 
   8   0  14        0.07        2.42      2.31 o 
 -10   1  14       16.86       24.20      3.52 o 
  -9   1  14        7.21       15.64      2.31 o 
  -8   1  14        3.08        5.07      1.67 o 
  -7   1  14        3.63        3.14      1.49 o 
  -6   1  14       58.49       56.45      2.67 o 
  -5   1  14        6.33        8.51      1.18 o 
  -4   1  14       49.49       47.66      1.73 o 
  -3   1  14        3.55        4.64      1.05 o 
  -2   1  14        4.63        2.53      0.88 o 
  -1   1  14        7.75        7.84      1.67 o 
   0   1  14        1.67        3.03      1.35 o 
   1   1  14        6.92        7.33      1.78 o 
   2   1  14        3.92        3.90      1.59 o 
   3   1  14        4.08        3.84      1.54 o 
   4   1  14        0.03       -0.73      1.05 o 
   5   1  14       11.52       11.27      2.05 o 
   6   1  14        2.26        1.17      1.43 o 
   7   1  14        0.30        0.22      1.46 o 
   8   1  14        0.37        0.82      1.58 o 
 -10   2  14        0.61        4.22      2.12 o 
  -9   2  14        4.11        3.36      2.94 o 
  -8   2  14        1.79        0.56      1.71 o 
  -7   2  14       91.50       89.00      3.84 o 
  -6   2  14        0.17        2.02      1.33 o 
  -5   2  14       68.79       59.89      4.27 o 
  -4   2  14        0.06        0.39      1.08 o 
  -3   2  14      113.57      113.15      3.43 o 
  -2   2  14        1.16       -0.01      0.81 o 
  -1   2  14       15.82       14.51      1.40 o 
   0   2  14       12.06       12.18      1.35 o 
   1   2  14       39.71       43.91      3.07 o 
   2   2  14      111.32      109.89      4.57 o 
   3   2  14       20.96       20.20      2.41 o 
   4   2  14       29.29       33.96      2.94 o 
   5   2  14        0.04       -1.34      0.89 o 
   6   2  14        0.01       -0.35      1.26 o 
   7   2  14       14.77       13.78      2.44 o 
   8   2  14        1.07        4.34      1.97 o 
  -9   3  14        6.48        6.57      2.01 o 
  -8   3  14        0.13        0.30      1.44 o 
  -7   3  14       20.07       15.67      2.20 o 
  -6   3  14      133.75      151.23      5.20 o 
  -5   3  14       16.17       14.96      2.00 o 
  -4   3  14       21.98       22.03      3.00 o 
  -3   3  14       13.74       12.40      1.43 o 
  -2   3  14        3.34        1.99      0.93 o 
  -1   3  14       16.08       13.53      1.47 o 
   0   3  14       30.09       29.87      2.75 o 
   1   3  14        8.51       11.27      1.46 o 
   2   3  14        0.04       -0.18      0.99 o 
   3   3  14       35.62       33.38      2.45 o 
   4   3  14       28.61       24.85      2.69 o 
   5   3  14        0.06        1.38      1.38 o 
   6   3  14        0.28       -0.07      1.32 o 
   7   3  14        2.09        3.76      1.75 o 
   8   3  14       11.26       10.84      2.37 o 
  -9   4  14       18.80       20.64      2.80 o 
  -8   4  14        0.14       -1.12      1.30 o 
  -7   4  14        0.00        0.08      1.49 o 
  -6   4  14       33.40       24.96      2.52 o 
  -5   4  14      159.63      157.59      9.57 o 
  -4   4  14       46.66       47.86      3.32 o 
  -3   4  14       15.17       11.40      1.84 o 
  -2   4  14       21.26       20.59      1.70 o 
  -1   4  14       12.08       11.15      1.43 o 
   0   4  14      102.29      112.59      3.79 o 
   1   4  14      262.74      248.92      8.42 o 
   2   4  14        2.62        1.02      1.00 o 
   3   4  14      103.03       95.73      3.70 o 
   4   4  14        1.05        1.24      1.15 o 
   5   4  14       61.41       55.51      4.15 o 
   6   4  14        6.08        6.88      1.98 o 
   7   4  14        0.00        1.66      1.53 o 
  -9   5  14        2.19       -1.61      2.47 o 
  -8   5  14        6.71        5.45      1.95 o 
  -7   5  14        3.86        3.24      1.57 o 
  -6   5  14       23.52       20.43      2.99 o 
  -5   5  14       11.00       12.93      3.47 o 
  -4   5  14      127.19      123.40     10.84 o 
  -3   5  14        7.07        6.62      2.00 o 
  -2   5  14      107.23      113.15      3.81 o 
  -1   5  14       12.93       12.35      1.53 o 
   0   5  14       13.56       11.69      1.55 o 
   1   5  14       43.84       41.69      2.34 o 
   2   5  14        0.24       -0.76      0.90 o 
   3   5  14        0.66        1.95      1.24 o 
   4   5  14        0.66        0.84      1.30 o 
   5   5  14        0.00        0.59      1.25 o 
   6   5  14        1.84        0.56      1.31 o 
   7   5  14        4.25        2.19      1.81 o 
  -8   6  14        1.48        3.49      1.86 o 
  -7   6  14        7.19        3.46      3.79 o 
  -6   6  14        4.16        3.29      2.02 o 
  -5   6  14       10.21        9.68      2.34 o 
  -4   6  14        5.05        3.58      1.87 o 
  -3   6  14       25.89       25.87      3.32 o 
  -2   6  14       55.06       54.09      3.84 o 
  -1   6  14       46.34       51.56      2.56 o 
   0   6  14        4.65        2.41      1.13 o 
   1   6  14       24.01       29.67      2.79 o 
   2   6  14        6.72        6.46      1.71 o 
   3   6  14        4.51        5.72      1.60 o 
   4   6  14        0.05        2.19      1.41 o 
   5   6  14        5.26        4.09      1.70 o 
   6   6  14        5.52        8.41      1.88 o 
  -7   7  14        0.03        0.84      1.98 o 
  -6   7  14        4.49        5.13      2.15 o 
  -5   7  14        8.36       15.08      2.73 o 
  -4   7  14       35.86       33.96      3.54 o 
  -3   7  14        1.25        0.92      1.77 o 
  -2   7  14       12.21        9.76      2.39 o 
  -1   7  14        0.89        1.17      1.79 o 
   0   7  14        0.90        0.32      1.26 o 
   1   7  14       37.24       35.33      2.43 o 
   2   7  14        1.76        1.25      1.10 o 
   3   7  14       20.00       21.26      2.42 o 
   4   7  14       22.96       25.83      2.66 o 
   5   7  14        5.35        6.32      1.77 o 
   6   7  14        1.64        3.83      1.67 o 
  -6   8  14        0.51        0.65      2.27 o 
  -5   8  14        0.34       -1.57      1.75 o 
  -4   8  14        1.51        1.02      2.62 o 
  -3   8  14       20.62       18.57      4.39 o 
  -2   8  14       16.42       16.98      3.25 o 
  -1   8  14       82.89       90.70      5.23 o 
   0   8  14       13.77       18.08      3.18 o 
   1   8  14       51.00       63.11      3.47 o 
   2   8  14       34.11       35.58      3.87 o 
   3   8  14        0.14       -1.04      1.35 o 
   4   8  14       11.56        9.50      2.06 o 
   5   8  14       10.97       11.83      2.18 o 
  -5   9  14        0.01       -1.52      2.06 o 
  -4   9  14        0.03       -0.03      1.81 o 
  -3   9  14       13.94       17.00      3.02 o 
  -2   9  14        1.99        2.81      1.96 o 
  -1   9  14        0.00       -2.37      1.61 o 
   0   9  14        0.02       -0.89      1.81 o 
   1   9  14        0.87        5.51      1.73 o 
   2   9  14       30.85       29.72      2.90 o 
   3   9  14        0.82        0.85      1.78 o 
  -3  10  14        0.69        1.34      2.74 o 
  -2  10  14       29.91       46.33      6.46 o 
  -1  10  14        3.14        3.72      3.14 o 
   0  10  14       17.56       24.88      5.34 o 
   1  10  14        0.81       -0.47      2.64 o 
  -9   1  15        9.36       15.62      2.94 o 
  -8   1  15        7.98       16.07      2.80 o 
  -7   1  15       17.34       20.47      2.39 o 
  -6   1  15       19.05       19.89      1.80 o 
  -5   1  15        0.48       -0.83      0.98 o 
  -4   1  15       57.60       54.66      3.30 o 
  -3   1  15       45.34       43.94      2.47 o 
  -2   1  15       49.90       55.21      3.38 o 
  -1   1  15       28.27       27.81      3.11 o 
   0   1  15        5.02        1.97      2.51 o 
   1   1  15      410.36      406.83     10.79 o 
   2   1  15        1.12        2.63      1.47 o 
   3   1  15       24.77       27.62      2.81 o 
   4   1  15       17.82       23.90      2.72 o 
   5   1  15        7.96        6.07      1.80 o 
   6   1  15        7.62        9.55      4.62 o 
   7   1  15        3.78        4.68      1.84 o 
  -9   2  15        0.05       -0.34      1.44 o 
  -8   2  15        6.55        7.92      2.06 o 
  -7   2  15        0.21       -0.10      1.45 o 
  -6   2  15        2.84        3.45      1.48 o 
  -5   2  15        9.85        9.40      1.73 o 
  -4   2  15      104.92      100.45      3.69 o 
  -3   2  15       12.89       12.58      1.47 o 
  -2   2  15        0.35        0.10      1.52 o 
  -1   2  15        5.47        3.79      1.48 o 
   0   2  15       15.18       17.59      2.40 o 
   1   2  15        5.14        7.46      1.89 o 
   2   2  15      116.29      112.70      4.79 o 
   3   2  15       36.00       35.43      3.05 o 
   4   2  15        0.94        0.18      1.36 o 
   5   2  15        6.06        7.04      1.94 o 
   6   2  15        2.70        2.36      1.63 o 
   7   2  15        0.35        2.14      1.62 o 
  -9   3  15        2.55        1.95      2.47 o 
  -8   3  15        0.37       -0.01      1.48 o 
  -7   3  15        0.15        0.48      1.40 o 
  -6   3  15       24.93       21.62      2.98 o 
  -5   3  15        2.06        1.72      2.44 o 
  -4   3  15        8.59        7.75      1.67 o 
  -3   3  15      178.88      174.08      4.87 o 
  -2   3  15       17.86       16.36      1.63 o 
  -1   3  15      261.75      262.35     18.39 o 
   0   3  15      221.95      207.60     11.84 o 
   1   3  15       50.07       51.66      3.45 o 
   2   3  15        4.30        3.87      1.63 o 
   3   3  15       14.61       15.30      2.98 o 
   4   3  15        3.08        2.78      1.58 o 
   5   3  15        0.24        0.81      1.95 o 
   6   3  15        5.78        3.11      1.69 o 
   7   3  15        0.21        5.06      1.91 o 
  -8   4  15       10.57        9.84      2.13 o 
  -7   4  15       18.53       14.25      2.28 o 
  -6   4  15        7.91       11.21      2.53 o 
  -5   4  15        4.85        7.02      2.65 o 
  -4   4  15       20.47       19.62      3.92 o 
  -3   4  15        3.64        5.60      1.61 o 
  -2   4  15      140.51      144.75      3.86 o 
  -1   4  15       36.55       40.02      2.24 o 
   0   4  15       41.95       41.75      2.29 o 
   1   4  15       82.98       80.58      4.30 o 
   2   4  15        9.55       11.39      2.57 o 
   3   4  15        0.36       -0.07      1.26 o 
   4   4  15        0.24       -1.01      1.44 o 
   5   4  15       18.39       19.41      2.76 o 
   6   4  15        1.45        3.09      2.73 o 
   7   4  15        1.17        0.22      1.52 o 
  -8   5  15        4.48        6.85      2.03 o 
  -7   5  15       25.04       27.10      3.44 o 
  -6   5  15        0.77        1.88      1.96 o 
  -5   5  15       27.73       33.09      3.43 o 
  -4   5  15        2.27        1.49      1.90 o 
  -3   5  15        0.17       -1.00      1.45 o 
  -2   5  15        0.05       -0.36      1.25 o 
  -1   5  15        4.13        4.41      1.25 o 
   0   5  15       12.25       11.25      1.63 o 
   1   5  15       43.20       45.11      2.50 o 
   2   5  15       36.10       39.25      3.67 o 
   3   5  15        6.88        8.04      1.91 o 
   4   5  15       15.65       10.89      1.91 o 
   5   5  15       32.00       35.96      9.08 o 
   6   5  15        0.08        2.73      1.67 o 
  -7   6  15        2.54        5.01      2.37 o 
  -6   6  15        7.79       15.56      3.01 o 
  -5   6  15       13.41       12.25      2.62 o 
  -4   6  15       13.25       10.32      2.50 o 
  -3   6  15       21.55       24.45      3.07 o 
  -2   6  15        0.20        0.39      1.70 o 
  -1   6  15        8.51        7.11      1.41 o 
   0   6  15       16.58       20.20      1.93 o 
   1   6  15        0.75        1.44      1.12 o 
   2   6  15       22.32       22.03      2.20 o 
   3   6  15       19.89       19.58      2.03 o 
   4   6  15        2.00        2.25      1.49 o 
   5   6  15       11.96       16.18      2.33 o 
   6   6  15        1.56        1.53      1.64 o 
  -6   7  15        6.45        6.11      3.77 o 
  -5   7  15       28.13       32.68      8.03 o 
  -4   7  15        7.96        6.58      2.31 o 
  -3   7  15        1.45        1.12      1.79 o 
  -2   7  15        0.88        0.54      1.71 o 
  -1   7  15        6.96       11.78      2.73 o 
   0   7  15        0.23       -0.26      1.22 o 
   1   7  15        8.98        8.61      1.62 o 
   2   7  15        7.01        7.38      1.55 o 
   3   7  15       14.45       18.03      2.03 o 
   4   7  15        2.57        0.01      1.40 o 
   5   7  15       11.09       13.86      2.32 o 
  -5   8  15        0.13        0.51      2.74 o 
  -4   8  15       41.10       47.93      4.93 o 
  -3   8  15        0.45       -1.58      2.17 o 
  -2   8  15        2.08        2.73      1.96 o 
  -1   8  15        6.96       13.02      2.72 o 
   0   8  15       43.74       44.48      5.18 o 
   1   8  15        7.27        9.84      2.62 o 
   2   8  15        4.29        3.63      1.62 o 
   3   8  15        1.85        0.58      1.27 o 
  -3   9  15        0.69       -0.87      2.56 o 
  -2   9  15        5.72        4.14      2.19 o 
  -1   9  15        0.15        0.94      2.13 o 
   0   9  15        2.62        5.32      2.51 o 
   1   9  15        1.04       -1.62      1.75 o 
   2   9  15        3.60        3.92      2.06 o 
  -8   0  16       41.56       53.05      5.45 o 
  -7   0  16       17.48       29.10      4.26 o 
  -6   0  16        7.15        6.61      2.38 o 
  -4   0  16       14.42       16.32      3.32 o 
  -3   0  16        8.08        8.41      2.78 o 
  -2   0  16        8.64        5.38      2.53 o 
  -1   0  16       23.37       32.57      4.22 o 
   0   0  16       76.21       73.75      5.71 o 
   1   0  16        5.20        3.79      2.38 o 
   2   0  16       47.85       50.88      4.95 o 
   3   0  16       31.80       31.24      4.33 o 
   4   0  16        6.81        5.63      2.56 o 
   5   0  16        2.98        7.73      2.85 o 
   6   0  16        0.08        0.83      1.99 o 
   7   0  16       10.67       10.25      3.32 o 
  -8   1  16       24.36       30.49      2.84 o 
  -7   1  16        0.00        2.93      2.37 o 
  -6   1  16        0.15       -1.44      1.70 o 
  -5   1  16       12.20       10.25      2.03 o 
  -4   1  16       95.41      115.14      6.97 o 
  -3   1  16        5.24        7.79      1.83 o 
  -2   1  16      118.66      122.90     10.62 o 
  -1   1  16       11.20       12.35      4.66 o 
   0   1  16        0.02       -1.03      1.34 o 
   1   1  16       46.72       53.80      5.74 o 
   2   1  16        6.99       11.01      2.13 o 
   3   1  16        1.91        2.49      1.52 o 
   4   1  16        0.31       -1.69      1.13 o 
   5   1  16        2.05        3.26      1.65 o 
   6   1  16        4.46        7.70      2.10 o 
   7   1  16        0.04        1.55      3.09 o 
  -8   2  16        8.94       13.31      2.31 o 
  -7   2  16        2.35        1.21      1.45 o 
  -6   2  16       32.48       31.81      2.70 o 
  -5   2  16       18.09       11.47      2.37 o 
  -4   2  16        0.53        0.51      1.37 o 
  -3   2  16       98.46       85.13      7.63 o 
  -2   2  16        2.23        1.59      1.45 o 
  -1   2  16       16.52       13.42      2.30 o 
   0   2  16       19.80       20.47      2.59 o 
   1   2  16      167.03      175.12     11.78 o 
   2   2  16        8.80       12.02      2.21 o 
   3   2  16        0.06       -0.88      1.22 o 
   4   2  16        4.68        5.92      1.86 o 
   5   2  16        0.66        0.32      1.36 o 
   6   2  16        8.67        8.03      2.05 o 
  -8   3  16        1.04        1.85      1.75 o 
  -7   3  16        4.25        0.51      2.01 o 
  -6   3  16        0.29       -2.18      1.45 o 
  -5   3  16        0.16       -0.30      1.53 o 
  -4   3  16       11.84       11.54      1.85 o 
  -3   3  16        0.03       -1.54      1.03 o 
  -2   3  16       31.70       30.45      3.40 o 
  -1   3  16      101.65      102.47      4.70 o 
   0   3  16        3.61        6.81      1.90 o 
   1   3  16       70.42       75.46      6.32 o 
   2   3  16        0.00        1.35      1.40 o 
   3   3  16        0.03       -0.48      1.37 o 
   4   3  16        2.70        2.44      1.65 o 
   5   3  16        7.21        2.46      1.77 o 
   6   3  16        0.03        1.94      1.59 o 
  -8   4  16        0.23       -0.75      1.50 o 
  -7   4  16        2.11        0.29      1.88 o 
  -6   4  16        1.89       -1.63      1.75 o 
  -5   4  16        0.45        1.16      1.74 o 
  -4   4  16        0.38       -0.98      2.18 o 
  -3   4  16       47.77       44.26      3.29 o 
  -2   4  16       21.44       25.75      2.24 o 
  -1   4  16        9.46       11.32      1.57 o 
   0   4  16        0.04        0.62      1.19 o 
   1   4  16       12.40       11.33      3.09 o 
   2   4  16       13.96       13.29      2.41 o 
   3   4  16       28.74       28.62      3.09 o 
   4   4  16       23.67       29.40      6.52 o 
   5   4  16        0.28        1.12      1.69 o 
   6   4  16        3.56        2.33      1.81 o 
  -7   5  16        0.61       -1.42      2.47 o 
  -6   5  16        2.12        1.69      2.04 o 
  -5   5  16       16.22       17.67      2.94 o 
  -4   5  16        2.41        4.00      2.01 o 
  -3   5  16       30.71       33.55      3.35 o 
  -2   5  16        1.43        0.17      2.15 o 
  -1   5  16        0.58        1.34      1.09 o 
   0   5  16      100.30      101.34      3.53 o 
   1   5  16        0.13        1.28      1.11 o 
   2   5  16        1.50        0.44      1.48 o 
   3   5  16        0.03       -0.13      1.50 o 
   4   5  16        0.13        4.56      1.95 o 
   5   5  16        0.00       -1.30      1.44 o 
  -6   6  16        8.41       12.78      2.97 o 
  -5   6  16       25.76       22.77      3.31 o 
  -4   6  16       22.33       26.14      3.33 o 
  -3   6  16        3.28        3.66      1.97 o 
  -2   6  16        0.76        1.55      1.76 o 
  -1   6  16       14.39       19.86      2.49 o 
   0   6  16        0.08        0.05      1.03 o 
   1   6  16       10.17       14.48      2.05 o 
   2   6  16        0.36       -0.60      1.01 o 
   3   6  16        3.93        2.83      2.27 o 
   4   6  16        0.45       -0.61      1.62 o 
  -5   7  16        1.70       -1.20      1.93 o 
  -4   7  16       10.27       23.11      3.37 o 
  -3   7  16       11.87       12.31      3.09 o 
  -2   7  16        3.92        2.82      2.13 o 
  -1   7  16       11.29        7.59      2.42 o 
   0   7  16        3.28        5.70      1.68 o 
   1   7  16       10.58       14.57      1.93 o 
   2   7  16        4.41        5.70      1.71 o 
   3   7  16        2.80        2.63      1.35 o 
  -4   8  16        0.09       -1.12      2.82 o 
  -3   8  16       11.12       13.70      2.93 o 
  -2   8  16        0.12       -1.53      1.85 o 
  -1   8  16       40.28       53.71      4.67 o 
   0   8  16        4.56        1.55      1.95 o 
   1   8  16       19.82       20.82      2.56 o 
   2   8  16        1.23        1.55      1.93 o 
  -8   1  17       12.99       15.38      3.83 o 
  -7   1  17        2.36        7.80      3.11 o 
  -6   1  17        1.45        1.30      1.88 o 
  -4   1  17        7.15        3.90      2.53 o 
  -3   1  17        2.83        1.75      1.52 o 
  -2   1  17       29.34       27.69      2.96 o 
  -1   1  17       29.40       38.07      4.55 o 
   0   1  17       50.10       49.28      3.67 o 
   1   1  17       10.75       10.03      2.17 o 
   2   1  17        0.79       -0.48      2.24 o 
   3   1  17       41.73       39.20      3.50 o 
   4   1  17        0.27        0.91      1.53 o 
   5   1  17       14.98       16.64      2.69 o 
   6   1  17        0.00        0.68      1.63 o 
  -7   2  17        0.38        3.27      1.81 o 
  -6   2  17       16.25       13.11      3.54 o 
  -5   2  17        0.48       -2.27      1.62 o 
  -4   2  17        4.48        2.67      2.31 o 
  -3   2  17        1.10        0.24      1.46 o 
  -2   2  17        0.12       -1.93      1.29 o 
  -1   2  17        4.13        1.14      1.74 o 
   0   2  17        2.41        4.14      1.95 o 
   1   2  17        7.50       10.83      2.34 o 
   2   2  17        7.94       10.06      2.21 o 
   3   2  17        1.10        0.98      1.47 o 
   4   2  17        2.11        1.87      1.67 o 
   5   2  17        0.28        2.65      2.67 o 
  -7   3  17        0.00        0.03      1.82 o 
  -6   3  17        0.43        1.02      1.96 o 
  -5   3  17        2.00        1.28      1.79 o 
  -4   3  17       10.22       13.14      2.53 o 
  -3   3  17       46.39       39.10      3.39 o 
  -2   3  17        0.55        1.66      1.59 o 
  -1   3  17      121.21      140.56      5.73 o 
   0   3  17       15.77       14.54      2.56 o 
   1   3  17      150.22      156.39      6.54 o 
   2   3  17       35.24       40.35      3.51 o 
   3   3  17        4.43        3.62      2.44 o 
   4   3  17        1.32        3.64      2.20 o 
   5   3  17        0.01        0.74      1.64 o 
  -7   4  17        0.21       -2.11      3.14 o 
  -6   4  17        8.19        7.50      2.49 o 
  -5   4  17       15.29       16.62      2.85 o 
  -4   4  17       19.07       25.12      3.18 o 
  -3   4  17        9.71        9.23      1.89 o 
  -2   4  17       25.72       26.95      5.87 o 
  -1   4  17       19.26       20.62      2.91 o 
   0   4  17       10.27       10.40      2.32 o 
   1   4  17        6.41        4.09      2.94 o 
   2   4  17        1.10       -0.84      1.81 o 
   3   4  17        2.26        2.63      1.77 o 
   4   4  17        6.11        5.78      3.34 o 
   5   4  17        0.47        1.57      1.76 o 
  -6   5  17        7.42       12.43      3.48 o 
  -5   5  17        1.10        2.50      3.32 o 
  -4   5  17       27.15       27.30      5.63 o 
  -3   5  17       17.35       19.17      3.21 o 
  -2   5  17        0.43       -0.39      1.60 o 
  -1   5  17       43.13       40.53      2.55 o 
   0   5  17       20.82       25.15      2.45 o 
   1   5  17       16.52       19.43      2.83 o 
   2   5  17       13.09       16.49      2.71 o 
   3   5  17        0.14        0.08      2.91 o 
   4   5  17       11.33       14.36      4.77 o 
  -5   6  17        0.46        1.18      2.15 o 
  -4   6  17       19.46       22.44      3.27 o 
  -3   6  17       10.57       13.81      2.91 o 
  -2   6  17        1.55        2.06      1.93 o 
  -1   6  17        1.57        0.85      1.53 o 
   0   6  17        2.44        3.60      1.37 o 
   1   6  17       35.33       37.07      2.61 o 
   2   6  17        6.97        5.89      2.06 o 
   3   6  17        3.92        2.29      2.00 o 
  -4   7  17        2.16        2.19      2.16 o 
  -3   7  17       16.89       16.28      4.93 o 
  -2   7  17        0.33        1.01      1.96 o 
  -1   7  17        0.47       -0.04      1.89 o 
   0   7  17        0.36        0.47      1.51 o 
   1   7  17       21.39       25.41      2.40 o 
   2   7  17        2.08        1.54      1.40 o 
  -3   0  18        5.08        8.23      2.92 o 
  -2   0  18        9.32        6.93      3.11 o 
  -1   0  18       32.39       30.26      4.66 o 
   0   0  18       54.37       58.94      5.60 o 
   1   0  18       34.07       41.06      5.31 o 
   2   0  18       32.43       32.61      4.87 o 
   3   0  18       35.12       36.98      5.09 o 
   4   0  18        3.54        3.65      2.74 o 
  -4   1  18        0.12        0.14      2.38 o 
  -3   1  18       50.49       56.29      3.92 o 
  -2   1  18       40.55       45.45      3.73 o 
  -1   1  18        5.60        4.53      2.00 o 
   0   1  18       76.43       80.30      4.68 o 
   1   1  18        0.01       -0.43      1.51 o 
   2   1  18        0.11        0.62      1.64 o 
   3   1  18        3.13        0.94      1.62 o 
   4   1  18        2.10        3.63      1.94 o 
  -6   2  18        2.49        4.44      2.78 o 
  -4   2  18        6.39        6.57      2.96 o 
  -3   2  18        0.01       -2.78      1.99 o 
  -2   2  18        7.83        7.47      2.16 o 
  -1   2  18        4.60        4.51      2.00 o 
   0   2  18        2.05        1.11      1.67 o 
   1   2  18       10.22        9.08      2.26 o 
   2   2  18        8.59       10.01      2.32 o 
   3   2  18        1.43        0.72      1.72 o 
   4   2  18        2.47        1.46      1.97 o 
  -6   3  18        2.08        2.85      2.74 o 
  -5   3  18        5.71       12.02      3.39 o 
  -4   3  18       12.08       13.07      3.79 o 
  -3   3  18        8.21        5.81      2.89 o 
  -2   3  18        0.01       -0.08      1.57 o 
  -1   3  18       34.26       44.88      6.28 o 
   0   3  18        0.37       -0.59      1.43 o 
   1   3  18        0.95        3.17      1.81 o 
   2   3  18       13.62       20.61      2.94 o 
   3   3  18        0.01        0.23      1.59 o 
   4   3  18        0.01        0.71      1.63 o 
  -5   4  18        2.59        5.06      2.82 o 
  -4   4  18       13.68        8.20      3.25 o 
  -3   4  18        7.58        6.30      2.33 o 
  -2   4  18        1.87        3.50      2.67 o 
  -1   4  18        4.37        3.73      2.74 o 
   0   4  18        0.57        0.23      1.61 o 
   1   4  18        4.24        5.89      2.17 o 
   2   4  18        5.33       10.59      2.49 o 
   3   4  18        4.29       12.63      2.64 o 
  -4   5  18       11.09       10.43      8.85 o 
  -3   5  18        0.63       -0.07      2.38 o 
  -2   5  18       11.32       12.39      2.78 o 
  -1   5  18       46.48       47.67      6.07 o 
   0   5  18        1.80        2.13      2.24 o 
   1   5  18        3.13        6.37      2.08 o 
   2   5  18        4.03        2.07      3.20 o 
  -3   6  18       26.08       28.03      3.63 o 
  -2   6  18        0.47        1.24      2.01 o 
  -1   6  18        5.44        2.44      2.02 o 
   0   6  18        4.40        3.91      1.94 o 
   1   6  18        0.82        2.46      1.81 o 
  -4   1  19        7.80        4.30      2.85 o 
  -3   1  19       23.14       27.94      3.27 o 
  -2   1  19        7.07        7.22      2.74 o 
  -1   1  19        8.82        5.87      2.05 o 
   0   1  19       16.06       19.20      3.54 o 
   1   1  19        5.99        6.60      2.21 o 
   2   1  19        1.60        6.45      2.27 o 
   3   1  19        2.50        3.02      1.84 o 
  -4   2  19        0.18        1.12      2.46 o 
  -3   2  19        0.09        0.54      2.27 o 
  -2   2  19       14.64       18.68      2.90 o 
  -1   2  19       10.60        7.16      2.65 o 
   0   2  19        2.65        0.87      1.72 o 
   1   2  19        3.94        1.41      2.51 o 
   2   2  19        3.68        4.88      2.89 o 
   3   2  19        0.80        5.30      2.11 o 
  -4   3  19        3.23        4.37      2.96 o 
  -3   3  19       10.05       10.76      3.36 o 
  -2   3  19        5.62        2.82      2.74 o 
  -1   3  19       83.78       96.69      5.25 o 
   0   3  19        8.45        7.95      2.82 o 
   1   3  19       30.88       35.08      6.39 o 
   2   3  19        1.42        1.41      1.88 o 
  -3   4  19        0.01       -2.89      2.17 o 
  -2   4  19        4.42        2.49      2.60 o 
  -1   4  19        7.02        5.70      5.24 o 
   0   4  19        2.88        2.79      1.90 o 
   1   4  19        2.20        3.65      2.01 o 
  -3   0  20        1.39        2.35      2.85 o 
  -2   0  20        1.44        4.95      3.03 o 
  -1   0  20        0.13       -1.99      2.24 o 
   0   0  20        9.49       11.45      3.86 o 
  -3   1  20        0.30        0.69      2.42 o 
  -2   1  20        0.08        3.46      1.93 o 
  -1   1  20        4.60        4.63      2.16 o 
   0   1  20        0.80        1.64      1.98 o 
  -2   2  20        0.17        1.21      1.95 o 
  -1   2  20        0.93       -1.18      1.59 o 
                                                 
